# Supplementary material for: A Machine Learning Model for the Prediction of COVID-19 Severity Using RNA-Seq, Clinical, and Co-Morbidity Data
Source: Diagnostics (Basel). 2024 Jun 18;14(12):1284. doi: 10.3390/diagnostics14121284 (PMC11202902; doi:10.3390/diagnostics14121284)
Supplement: Supplementary file 1 [file diagnostics-14-01284-s001.zip]

Archive with 16 entries (15 files):
- Figure S1.jpg
- Figure S2.jpg
- Figure S3.jpg
- Figure S4.jpg
- Supplementary Figures.pdf
- Table S1.xlsx
- Table S2.xlsx
- Table S3.xlsx
- Table S4.xlsx
- Table S5.xlsx
- Table S6.xlsx
- Table S7.xlsx
- Table S8.xlsx
- __MACOSX/
- __MACOSX/._Supplementary Figures.docx
- __MACOSX/._Supplementary File.xlsx
