# Supplementary material for: A Machine Learning Model for the Prediction of COVID-19 Severity Using RNA-Seq, Clinical, and Co-Morbidity Data
Source: Diagnostics (Basel). 2024 Jun 18;14(12):1284. doi: 10.3390/diagnostics14121284 (PMC11202902; doi:10.3390/diagnostics14121284)
Supplement: Supplementary file 1 [file diagnostics-14-01284-s001.zip › Table S1.xlsx]

## Sheet: Table 1
Gene (features) expression matrix of COVID-19 patients (at day 0), in LaSalle et al., 2022
Gene.ID	ENSG00000206195	ENSG00000000419	ENSG00000000457	ENSG00000001631	ENSG00000003147	ENSG00000003249	ENSG00000004799	ENSG00000004838	ENSG00000005100	ENSG00000005187	ENSG00000005448	ENSG00000005961	ENSG00000006062	ENSG00000006432	ENSG00000006453	ENSG00000006555	ENSG00000006638	ENSG00000006744	ENSG00000006747	ENSG00000007047	ENSG00000007350	ENSG00000007923	ENSG00000008226	ENSG00000008853	ENSG00000010219	ENSG00000010327	ENSG00000010610	ENSG00000010626	ENSG00000011021	ENSG00000011485	ENSG00000012124	ENSG00000013016	ENSG00000013573	ENSG00000018510	ENSG00000019169	ENSG00000023608	ENSG00000023839	ENSG00000025434	ENSG00000026652	ENSG00000030419	ENSG00000031691	ENSG00000036530	ENSG00000037241	ENSG00000039123	ENSG00000041353	ENSG00000042286	ENSG00000049769	ENSG00000050327	ENSG00000050344
Symbol	DUXAP8	DPM1	SCYL3	KRIT1	ICA1	DBNDD1	PDK4	ZMYND10	DHX33	ACSM3	WDR54	ITGA2B	MAP3K14	MAP3K9	BAIAP2L1	TTC22	TBXA2R	ELAC2	SCIN	MARK4	TKTL1	DNAJC11	DLEC1	RHOBTB2	DYRK4	STAB1	CD4	LRRC23	CLCN6	PPP5C	CD22	EHD3	DDX11	AGPS	MARCO	SNAPC1	ABCC2	NR1H3	AGPAT4	IKZF2	CENPQ	CYP46A1	RPL26L1	MTREX	RAB27B	AIFM2	PPP1R3F	ARHGEF5	NFE2L3
1_D0	12.81	88	133	53	25	13	57	0	2	19	48	142	55.48	19	20	26	10	136	13.39	34	43	47.31	41.63	35.02	10	365	590	8	83.23	96	12	51	51.93	68	64	19	8	14	199	74	1	25	32	51.99	33	22	13	13.32	10
2_D0	0	87	86.52	4.82	30	20	38	18	2	15.77	41	100	133.94	7	17	10	3	117	0	14	22	87.28	9.23	12.91	17	500	745	6	69.08	47	40	43	67	33	130	51	23	22	56	9	1	10	21.02	73.48	3	10	5	9.58	12
3_D0	29.17	192	140.59	51.42	96	3	8	11	23	67	69	371	89.56	28	14	35	1	192	12	19	47	83.68	94.51	25.69	37	476	568	20.56	107	76	54	96	94.97	87	102	42	27	31	89	36	4	13	54.96	63.96	29	31	5.12	19.66	24
4_D0	13	221	294.86	139.37	48	7	76	18	46	8	116	19	178.7	46	37	69	6	361	10	31	41	205.93	34.81	100.16	75	868	1781	13.14	154	221	101	73	100	107	115	26	74	29	340	52	39	29	70	153.28	21	69	38	10.93	84
5_D0	4	211	184.67	84	57	4	10	20	40	13	115	105	139	14	44.18	63	22	222	3	37	50	99.78	46.53	66.87	48	482	787	53.28	176	176.54	87	74	165.93	58	107	41	80	39	293	30	8	1	125.98	143.84	27	41	8	30.64	10
6_D0	27.92	189	160.36	102	44	75	2	9	3	19	99	515	116.76	32	12.61	85	51	259	4	42	17	170.67	77.81	60	27	300	1418	18	107.74	152	103	303	58.83	146	53	61	44	22	99	32	4	12	67	130.03	32	30	17.84	63.36	16
7_D0	33.23	94	107.55	36	20	1	11	10	16	3	58	116	78.16	6	4.03	21	25	176	4	48	5	92.19	34.86	39.24	14	818	377	10	87	95.44	49	70	59.76	52	68	14.94	45	30	142	23	3	7	54	31.54	6	23	6	27.4	22
9_D0	9.39	186	149.04	70	83	22	80	14	22	17.59	71	1065	149.26	22	51.89	57	47	285	13	63	93	196	90.06	46.43	35	555	1104	48	228	102	51	405	173	154	296	40	14	44	170	16	9	1	114	119.27	49	59	4	28.67	14
11_D0	34.71	62	63.79	60.74	40	5	14	7	11	57	33	54	192.21	60	42	50	6	113	27	45	12	58.34	46.32	35.09	39	127	591	2	111	49	21	100	90.93	37	14	13.46	38	14	167	86	1	19	10	104	47	19	2	16.32	31
12_D0	6	170	230.02	41.93	42	14	2	23	9	13	54	287	117.87	26	30	15	6	127	11	37	9	81.49	76.71	45.74	25	443	679	21.12	89	98	64	121	100.46	38	48	42.99	85	26	159	25	8	13	56	76.03	30	27	0	26.66	15
13_D0	27	158	139.89	107.81	115	7	67	19	21	19	151	111	242.53	58	54	28	11	392	3	45	17	146.14	128.23	50.06	75	1169	2519	37.26	232	141	152	82	208.92	112	175	36	56	38	270	54	2	17	62	90.68	37	33	8	45.09	52
14_D0	15.55	156	131.55	50.77	59	5	52	13	28	3	13	13	81.44	2	20	14	1	52	5	52	5	50.28	70.54	10.77	13	1259	471	5	119	17	31	24	42	50	177	22.59	15	47	106	32	29	18	91	31.13	9	14	5	9.41	24
15_D0	1	55	49	17.83	8	2	49	14	10	10	34	126	81	10	4	14	4	108	2	25	39	31.13	54.66	11.69	25	809	501	8	38	56	8	39	20	23	130	20.28	12	8	94	17	3	11	27	25	7	6	6	13.13	15
17_D0	8	224	213.89	139.31	101	14	67	22	65	10	160	104	323.43	32	35	100	11	291	4	84	145	183.68	78.78	54.54	57	1211	1525	37.56	155.65	198	109	133	61	100	199	37.18	99	88	266	46	42	5	107	118.22	22	40	14	54.42	49
19_D0	13	117	107.53	30	15	2	1	8	4	7	49	37	60.58	20	25.15	44	4	122	2	38	19	32.09	56.73	32.53	18	121	325	12.75	51	29	18	33	38.97	43	18	21.36	60	10	61	42	5	8	46	27.69	17	19	4	11.91	10
20_D0	6.2	190	135.41	56.36	38	14	87	14	10	6	57	49	87.88	15	10	19	11	164	3	56	44	99.89	32.62	17.46	51	681	762	28.52	91	118	13	47	59.95	45.03	386	96	30	50	114	5	11	16	106	32.32	19	40	3	75.09	8
22_D0	3	18	12	7	13	0	9	2	4	3	10	51	11	2	3.46	1	1	40	1	6	5	39.9	6.63	6.04	11	74	47	0	9	36	4	30	11	11	10	2	7	5	38	0	2	2	13	18.17	4	2	5	9	1
23_D0	27.68	221	194.06	95.21	144	17	40	32	54	48	111	381	193.3	64	27	65	5	275	3	182	20	48.85	104.22	30.87	116	647	1025	20.96	200	164.12	32	37	93.74	135	223	11.4	83	36	383	61	17	40	139	110.56	45	67	17	184.09	35
24_D0	31.41	42	43.37	23.95	10	15	61	7	38	12	47	143	71.91	18	16.3	29	12	57	20.28	80	27	6	45.35	21.15	5	248	295	20	80	71.68	13	26	47	26	87	4	4	27	116	26	0	40	23	54	6	69	15.84	77.16	13
26_D0	8.66	64	65.2	34	54	30	1	39	16	13	92	171	72.4	35	23	21	8	117	1	57	27	42.79	50.43	15.19	22	134	818	9.51	85	84.03	27	62	60.77	50	22	19.02	20	8	206	75	1	7	36	40	19	27	21	72.72	7
27_D0	2	12	23.88	7	11	12	3	7	15	5	21	44	52.94	24	6	5	0	55	15	8	16	26.37	5.86	3.02	22	22	136	4	28	37	10	31	23	18	2	3	7	1	35	9	4	5	13	28.05	2	23	3	14.64	10
29_D0	6	135	232.03	58	51	13	10	20	10	1	39	193	91.34	5	10.08	32	9	172	2	27	50	74.16	70.01	34.34	21	590	330	14	98	92.01	21	81	59.9	40	30	35.45	71	18	178	58	2	15	66	86.48	46	36	2	35.51	12
30_D0	36.92	51	54.36	34.38	121	13	29	15	39	83	27	92	86.51	23	14	21	7	139	6	40	4	2	86.67	35.53	28	233	531	10.13	122	40	5	25	97	124	27	17	25	35	279	48	4	15	43	27	8	28	5	93.84	13
31_D0	11.24	119	104.38	97	50	11	26	6	39	16	140	96	176.89	70	6	36	16	341	6	47	27	87.72	74.24	29.85	61	234	1021	28	95	88	105	68	118.9	65	44	13	46	33	144	49	18	23	28	70.55	12	54	24	35.95	42
32_D0	26.93	115	127	39.59	67	17	60	37	35	11	93	1094	142.87	40	17.63	47	32	206	25	42	40	30.82	97.78	71.03	34	1449	1006	33.48	236	36	85	140	86.97	84	237	10.71	49	30	215	11	7	2	114	50.83	62	47	9	28.69	18
33_D0	73.66	10	15.34	19	20	36	24	16	5	10	32	256	51.92	92	17	40	22	45	31.37	41	7	31.54	38.99	48.6	51	185	219	20	62	40	43	57	71.96	8	5	2	3	31	86	90	0	141	17	7.75	9	15	3	63.22	12
35_D0	20	204	214.03	104.81	95	8	25	17	37	11.17	64	198	182.77	3	21	49	12	267	18	38	23	157.52	80.87	61.54	43	1546	1002	12	178	177	135	135	115.87	127	138	13.4	74	28	174	42	16	1	90	137.05	19	65	6	45.2	14
36_D0	16	48	83	23	9	0	5	37	14	1	6	20	34	17	20.57	5	2	32	3	35	17	11.28	29.05	9.5	16	313	61	11.7	35	40	17	33	19	19.22	24	4	65	7	166	23	0	21	8	22.71	5	12	1	12.6	7
37_D0	31.8	162	244.94	56	44	14	50	24	33	5	72	13	146.94	48	34	53	0	311	20	59	49	88.94	72.97	66.4	48	126	281	17	89	109	48	63	53.4	62	58	21.01	74	47	262	50	6	27	74.99	125.52	21	60	1	78.1	33
38_D0	21.12	120	72.54	19	67	3	22	12	7	24	119	10	38	9	3.6	38	0	141	1	13	87	15.26	5.64	0	141	138	235	50	64.06	50	31	50	1	5	130	10	51	2	22	3	15	0	191	65.52	6	62	35	22.63	0
39_D0	16.88	172	144.67	93.75	50	5	25	20	20	14	80	181	219	30	24.86	38	20	526	1	59	177	167.34	56.48	79.45	59	3312	1732	28	159	274	77	143	189.79	98	314	51	26	55	266	49	15	9	72.21	190.42	61	73	12	45.72	23
40_D0	9.91	40	34.93	16	4	4	11	2	6	3	29	172	29	5	1	7	1	78	3	6	37	55.52	1	5.21	17	93	273	2	5	41	1	41	12	13	11	6	8	6	21	1	1	0	13	13.27	7	19	4	1	6
41_D0	6.61	172	246.5	72	58	14	3	10	31	41	118	194	69.91	9	8	29	28	326	6	44	108	193	47.48	72.95	59	354	769	13	109	187	86	171	83.61	125	94	50	33	14	153	38	24	7	80	149.1	54	31	7.14	65.69	23
42_D0	31.12	63	103.41	46	25	15	50	11	25	3	36	116	112.6	29	46.72	30	14	170	9	34	53	34.13	62.01	50.22	35	970	645	3.1	91	95	87	107	46	26	61	4.99	30	57	145	29	1	4	50	24.73	15	23	2	53.47	10
43_D0	15.27	108	57.26	44	29	5	21	9	22	9	81	56	141.71	28	28	25	3	245	13	53	199	27.53	69.32	57.56	25	960	1459	23.77	131	81.39	232	46	54	37	265	38.91	11	26	148	95	1	18	61	62.1	27	22	5	24.94	11
45_D0	8	114	188.4	51	44	6	81	14	14	9	24	190	91.47	5	12	7	15	194	5	10	32	121.12	54.1	33.73	36	731	560	13.65	109	108	28	160	68.89	40	150	18.49	73	8	154	9	6	4	40.99	96.75	16	25	17.39	2.99	16
46_D0	3	169	33	34	173	0	17	6	26	82	154	22	165.65	21	13	32	2	276	9	40	96	55.36	97.22	37	127	183	850	28.46	122	186	50	33	93.73	98	20	18	8	17	288	60	24	19	33	37.93	10	9	8	40.48	44
47_D0	16.67	85	118.28	61.8	27	9	20	12	32	8	25	48	136.86	17	30	26	1	184	6	50	28	97.59	70.57	19.8	20	588	1092	16	102	104	134	91	82	46	54	17	5	48	166	18	6	8	29	84	20	18	4	7.81	18
48_D0	32.45	94	67.49	20.4	50	4	142	0	25	18.2	69	89	123.16	22	7	37	5	213	4	41	20	12.1	30.95	36.42	21	398	1049	8	103	30.69	48	45	37	57	201	5.44	17	30	222	32	3	6	57	47.43	27	12	10	14.42	18
49_D0	4	117	75.47	44	112	11	62	13	9	42	31	165	90.1	16	26.23	8	2	152	0	63	9	45.76	78.56	44.55	31	257	521	7	105	81	48	76	78.56	122	60	18	19	16	164	22	21	13	53	61.94	5	20	5	115.09	38
50_D0	29.34	146	177.84	78	35	9	2	13	23	6	21	12	68.38	17	32.45	32	1	18	4	69	2	10.42	57.35	37.04	14	3	6	8	87	15	10	36	12	30	0	7.79	55	23	92	43	6	32	60	31	1	27	9	26.64	8
52_D0	5.25	215	199.43	46	112	16	6	7	21	29	61	309	62.67	18	4	24	18	225	4	24	87	95.73	48.31	30.26	51	558	728	15.81	83.5	139	38	72	70.95	79	197	34	14	23	126	16	24	3	87	78.91	21	45	3	5.44	5
53_D0	3.07	84	90	15	12	0	1	2	1	5	7	14	7	10	17.23	3	3	17	3	36	7	19	45.33	10.63	15	113	82	4.35	39	3	4	11	11	20	25	27.53	22	3	20	10	3	4	24	24.57	7	4	0	29	3
54_D0	7	179	151	56.71	45	19	22	39	24	12	52	469	175.95	19	44	54	30	136	5	123	84	51.12	74.99	42.14	64	581	378	20.34	150	123	66	219	42.88	60	80	9.8	71	20	246	22	5	27	72	46.73	46	31	3	13.9	38
56_D0	38.29	169	181	39.75	59	6	60	3	4	63	7	647	58.49	7	6.42	3	2	253	8	10	2	87.88	35.01	42.35	29	939	529	10	96	70.86	25	202	87.89	51.57	610	54.94	41	9	154	15	10	8	61	36.89	39	13	2	6.54	31
57_D0	50.22	62	119.43	34.55	12	6	10	7	18	7	12	20	51	19	9	15	9	119	14	10	13	13.97	23.95	14.85	10	439	255	9	51	26	28	38	74	23	41	9	26	18	112	26	3	12	23	41.59	18.19	25	13	16	12
58_D0	4	64	55	22	6	12	6	13	14	0	29	24	37	14	8	17	2	18	3	19	6	14.32	24.16	17.23	11	159	231	2	26.13	25	35	13	26	19	19	6	32	17	52	16	4	1	16	18.52	8	17	12	4.7	5
59_D0	3	146	234.92	40	156	1	1	12	8	66	16	0	46.89	17	10	5	0	142	5	22	16	33	43.58	0	34	14	41	9.38	35	39	15	10	50	48	0	28	72	11	76	19	8	14	15	49	1	13	7	13	14
60_D0	13.4	400	167.65	110.59	149	29	25	39	59	10	300	324	292.61	26	17.96	65	24	380	18	106	175	151.46	34.78	66.25	170	733	1686	50	223.76	249.61	63	174	129.95	141	306	40.03	48	62	298	29	16	5	228	103.58	14.75	159	12	120.61	41
61_D0	33.22	203	222.65	81.23	146	4	14	42	33	1	114	258	155.43	34	31.34	57	14	288	13	72	114	87.39	138.28	52.52	49	426	770	43.7	123.5	160	46	94	141.92	73	52	50	159	51	246	63	14	12	150	86.88	30	54	18	52.23	44
62_D0	20.86	51	35.24	10	14	3	12	12	12	3	79	7	113.18	29	13.85	11	1	86	1	17	40	18.65	39.24	26.95	17	98	517	6	83.32	56.16	33	47	63	46	31	6.91	16	7	119	45	0	16	23	12.69	6	26	18	22.9	8
63_D0	18.55	275	323.79	173.93	256	14	52	36	36	43	207	464	209.19	43	31	51	17	571	21	15	133	254.66	53.87	24.6	119	527	940	44.77	211	221.19	67	311	107	137	207	61.94	169	26	300	29	45	9	210	220.2	58	86	32	54.95	36
64_D0	10.42	297	278.14	59.81	57	6	19	31	26	7	113	128	126.7	30	22	30	2	253	11	89	36	114.74	87.67	32.22	38	314	663	13.9	82	99	33	112	75	51	204	43	44	59	250	26	8	7	98	87.29	6	32	22	47.32	18
66_D0	30.96	160	111.29	35	36	6	143	25	44	2	35	32	105.28	29	5.55	11	4	77	10	73	0	22.61	132.79	5	17	214	821	23	78	20	9	40	26	22	86	16.37	79	29	164	31	14	48	55	34	3	12	13	16.39	30
67_D0	7	97	151	52	24	9	22	13	25	12	20	26	87.45	18	22	35	8	162	10	35	26	54.93	63.09	38.84	23	191	475	7	91	62	66	47	48.88	80	27	20.96	20	13	57	35	8	3	29	102.84	10.77	16	6	10.37	28
68_D0	22.34	142	157.44	71.8	45	8	66	23	20	24	68	301	147.13	65	34	71	16	163	10	67	106	20.62	86.36	48.86	35	829	1011	16	125.97	90	76	64	43.67	67	131	10.81	69	43	198	61	13	38	54	42.18	21	26	20.85	50.9	23
69_D0	23.73	243	244.78	165.72	76	63	133	14	49	69.37	429	684	302.6	35	29	69	54	1178	4	62	110	425.22	71.8	89.79	199	1428	4073	55.85	260.17	618.81	149	403	351.65	169	717	80.88	35	95	449	77	64	6	233.14	211.28	58	47	45	31.46	59
70_D0	2	61	35	26	16	0	4	1	6	3	12	9	28	6	10	6	0	50	0	10	11	11	22.57	14.23	5	98	162	6	20	17	19	19	8	16	13	12	8	3	46	6	0	0	17	10	2	4	0	7.5	1
73_D0	7.26	345	237.83	185	113	13	100	68	44	6.51	281	125	275.11	40	24	80	33	989	6	73	631	601.28	33.08	84.81	136	982	3048	55	299	515	119	199	445.76	131	167	63.8	26	52	265	77	30	9	142	256.14	31	126	10	28.63	43
74_D0	31.23	100	113.23	106	62	27	3	18	33	46	69	147	105	32	16	57	18	212	17	28	36	85.19	75.89	30.73	84	127	341	13.79	82.41	111	91	125	78.56	65	21	16	45	11	166	60	14	27	54	69.59	34	40	19.54	45.07	13
75_D0	4	372	182.89	65	18	6	38	37	43	2	99	816	80.71	33	20	41	43	369	4.08	90	5	127.39	97.91	52.7	150	626	332	14	170	158.35	50	395	112	114	206	41.63	179	64	176	23	6	20	134	102.13	12.81	120	4	53.49	37
76_D0	22.57	209	210.47	113.14	44	12	52	18	69	14.03	54	659	158.4	21	16.26	24	14	312	13	37	122	135.89	68.58	108.07	59	1820	2641	22	233	147	61	234	99	114	377	32.06	59	96	273	81	17	9	109	107.75	30	47	11	61.4	30
77_D0	18.92	143	171.08	31.91	27	16	21	26	16	17.54	32	27	47	28	15	29	7	83	3	84	16	34.84	58.46	35.04	17	504	339	14.49	69.57	79.3	93	20	38	33	16	15	100	33	105	36	6	13	50	38	12	25	12	24.4	31
78_D0	32.95	165	167.17	52	67	8	5	8	27	28	98	181	150.24	20	48.25	56	23	115	2	60	23	35.45	104.14	30.3	14	345	579	5	83	72	96	91	22.63	55	27	47	40	42	113	83	7	43	40	42.48	14	40	31	52.81	39
79_D0	24.69	151	85	47	96	16	29	24	33	29	69	388	106	25	39.17	19	3	200	6	86	20	119.63	71.98	18.27	44	319	393	13.72	112.36	85	117	274	44.7	34	83	28.15	27	5	169	28	10	11	67	52.51	20	38	5	28.86	8
80_D0	2	45	89	33	19	2	12	1	8	2	48	162	48.57	4	27	16	5	94	3	24	163	36	23.44	4.37	20	437	266	4	48	56	29	71	88.86	30	40	15.01	69	5	269	21	1	11	10	34	30	27	6	22.15	16
81_D0	52.09	15	18.88	16.18	10	4	13	18	11	11	24	49	38.96	48	16	21	10	48	52.7	34	11	9.43	33.9	18.18	12	358	254	9.37	44	47	19	17	19	22	68	10	16	10	142	110	3	67	22	14	8	16	0	17.37	3
82_D0	8	166	113.05	57.88	59	10	9	9	19	37.97	152	67	104	18	4.68	26	2	202	6	20	209	44.26	17.31	8.52	37	131	717	26	56.33	22	34	25	12	73	137	28.2	20	35	215	27	15	3	103	79.39	46	18	2	23.22	7
83_D0	0	247	150.39	54	77	0	11	16	9	1	31	57	56.08	18	41	21	16	95	0	48	35	77.41	50.94	14.97	35	464	320	22.6	24	58	53	59	25	42	138	45	62	26	45	2	6	0	130	51.5	19	18	2.75	23.44	9
84_D0	44.83	168	193.4	37.67	73	7	71	23	23	15	61	399	156.55	46	31.13	20	1	216	15	33	21	145.55	41.72	29.62	46	1156	667	37	92	218.8	116	148	122.78	69	346	31	47	28	227	23	8	20	88	78.68	25	52	6	123.63	7
87_D0	13.69	72	48.8	36.82	17	4	21	8	27	11	56	66	81.77	40	38.97	39	18	103	4	49	14	3.26	49.17	30.78	23	676	623	8	94	75	45	54	42	29	43	5.43	36	12	122	45	1	17	66	36.52	18	38	20	34.45	8
89_D0	30.79	136	69.82	70	128	21	7	19	19	50	51	103	129.9	28	36	24	6	216	9.2	55	31	41.4	26.35	26.78	70	151	975	11.65	122	85.57	37	74	111.71	96	53	43	30	11	99	36	5	7	62	72.23	11	18	10	96.42	46
91_D0	8.02	211	263.09	44.72	35	5	24	4	23	17	55	17	68.76	18	29	23	5	195	5	34	13	41.31	55.12	54.18	37	388	387	22	58	114	53	58	34	57	119	39	57	37	106	29	8	9	63	61.83	22	77	10.5	10.27	36
92_D0	8.05	87	81.09	39.75	10	2	6	19	4	7	33	32	63.56	8	12	27	4	84	6	43	10	72	52.85	19.94	25	183	272	3	41.15	42.32	66	29	33	44	15	35	23	16	69	36	9	11	30	28	11	18	0	5.35	4
93_D0	29.06	289	282.83	86.93	23	14	74	18	56	26	128	54	192.64	57	28	47	8	441	0	71	79	217.33	74.53	54.33	77	782	920	3.11	193.41	301	38	242	170.97	104	415	44.23	68	74	303	15	7	11	123	115.72	15	57	7	41.95	19
94_D0	33	264	57.63	81	123	37	14	7	10	11	108	30	79.67	5	13	34	4	122	21	13	86	36	44.55	27.24	36	58	318	23.61	50	30	29	53	11.83	14	20	50.06	56	43	86	61	14	12	140	104.45	34	55	10	31.28	43
96_D0	14	108	155.7	29	50	3	0	21	11	18	77	64	38.87	25	27	30	10	119	2	74	33	20.63	35.51	13.84	34	146	234	7.22	29.19	57	28	74	74.77	32	5	13.19	27	10	105	13	12	14	83	36.29	18	49	1	45.6	14
97_D0	40.61	67	155.96	32.71	27	19	22	9	22	22	40	44	85.59	22	12.94	23	0	161	2	12	62	93.65	49.14	28.57	19	329	692	13	77	74	101	46	26.55	32	34	14	36	27	126	44	8	10	36	55.82	20	31	10	12.29	27
98_D0	19.64	60	31.14	70.85	24	11	3	10	23	27	147	62	126.68	57	5	4	14	311	9	25	51	142.61	41.12	44.99	49	56	1098	10.56	100	183	125	87	282.76	90	12	13	15	16	105	65	9	41	32	172.95	33	29	12.15	53.21	49
99_D0	11.77	99	105.99	33.42	46	6	15	7	10	1	43	98	102	26	15	16	1	80	2	20	17	41.39	53.38	16.05	10	541	698	5	58	61	36	64	49.54	54	61	15	69	20	89	31	7	13	46	57.46	12	20	3	20.91	20
100_D0	1.52	349	123.72	67	104	10	9	6	24	8	211	27	58.1	2	7.04	69	8	115	2	10	64	56.02	12.15	28.29	71	187	431	36	42	80	13	38	18	33	140	101.87	64	64	93	41	33	3	173	105.3	3.19	39	16	4.72	18
101_D0	0	129	195.68	35.35	19	12	19	32	31	11	79	119	103.57	24	12.7	11	19	161	0	50	38	58.4	50.91	50.91	39	614	475	9	67	92	26	76	83	57	93	13.47	57	18	236	28	0	25	53	54.56	36	36	19	8.75	9
102_D0	25.96	288	223.45	47.73	95	12	52	27	23	24	73	21	126.88	42	75.83	27	4	182	11	58	38	89.88	60.97	84.53	22	859	1219	14.85	93	175	43	29	36.95	60	228	56.52	50	81	152	41	11	32	154	50.47	6	32	2	23.88	21
103_D0	16.22	92	61.86	75.3	22	19	49	22	26	11	139	147	198.88	60	10.74	27	19	161	15	45	9	62.97	79.62	61.08	23	193	1100	21	115	67	107	39	208	34	78	19	33	23	205	75	1	46	43	33.41	20	17	17	17.35	20
106_D0	5	130	176	28	32	2	0	1	8	3	19	3	47.62	8	24	11	5	27	3	41	28	34.08	47.25	10.44	4	6	8	1	14	13	14	16	32	16	1	30	37	11	34	8	5	0	64	20	0	22	6	34.84	3
108_D0	12	266	178.85	111.91	198	15	61	7	64	46.67	183	703	161.59	32	13.07	58	53	499	1	25	72	131.61	56.83	55.56	82	683	1587	37.24	159	180	37	280	166.95	122	201	63	33	46	159	29	30	3	128	106.34	122	63	5	40.13	30
109_D0	53.53	23	25.84	14.45	18	10	10	8	23	17	49	60	40.16	53	8	34	0	126	13	28	44	18.08	25.77	18.92	20	237	554	5	62.04	73.11	16	95	21	14	55	3	11	12	151	43	2	12	8	41.79	13	17	3	26.75	12
112_D0	37.29	88	64.8	48	28	39	49	13	43	28	188	207	264.15	75	48	52	13	191	18	111	31	49.49	100.68	50.72	60	492	1728	20	187	107	103	79	137.98	76	106	11	20	37	282	34	9	43	46	64.76	26	55	33.83	45.41	13
113_D0	23.79	75	146.85	19	10	4	8	9	9	24	9	4	37.87	24	13	27	2	11	19	21	4	11.43	53.59	23.88	7	12	19	0	14	18	12	9	25	7	0	4.29	38	12	42	16	0	21	21	9	0	4	4.74	4.79	28
114_D0	11.25	165	149.33	96.82	16	2	212	11	21	23	30	160	154.48	17	54	3	9	179	4	16	71	114.97	97.38	19.04	37	716	1673	23.28	103	111	25	135	87.08	97	92	43.44	40	11	130	44	1	3	33	138.63	53	9	3	30.48	35
115_D0	8	254	151.77	80	26	7	9	32	32	2	87	77	105.91	8	35	34	5	203	4	75	35	82.04	62.86	16.83	48	445	1012	20.49	142.18	189	35	71	97.9	45.22	80	41	33	68	139	53	7	6	111	79.31	22.36	60	5.36	14.88	29
116_D0	105.61	10	2	14	2	26	13	18	14	33	40	25	19.99	90	13	40	19	36	29	29	5	4.34	38.3	33.14	9	142	99	3	47	20	40	37	22	8	18	8.97	2	6	44	89	3	82	0	10	14	13	6	25.12	31
117_D0	10	130	199.55	62	26	0	24	2	9	8	32	61	75.59	1	25	12	6	119	4	10	65	97.06	67.87	22.06	24	595	459	5	81	90	47	39	64	51	57	29	34	5	177	119	6	7	21	98.55	26	6	3	13.12	22
119_D0	12	22	36.61	8	10	3	13	2	12	9	61	63	33.32	44	8	16	5	67	2	23	9	27.27	21.93	29.12	21	285	385	10	48.38	67	37	29	50.95	35	45	0	14	11	71	21	3	15	19	12.54	4	28	11	14.11	5
121_D0	17.79	253	221.9	236.08	86	18	61	15	40	53	412	1138	439.7	75	26	85	39	876	2	51	240	524.09	51.04	121.15	128	596	2521	54	226.65	775.64	47	568	188.86	145	224	103	25	52	707	58	25	0	84	582.09	159	101	35	38.8	33
122_D0	14	72	107.56	72.91	20	6	42	11	50	13	87	58	115.99	45	15.01	30	16	188	3	32	37	66.87	36.23	30.79	47	397	1086	14.4	106	62	53	32	185	87	134	20	9	31	218	121	15	7	55	70.1	19	18	9	17.67	33
123_D0	19.07	124	96.13	53.46	87	2	60	14	21	29	39	450	101.94	14	23	14	5	285	4	47	28	74.67	102.27	33.97	50	495	401	16.52	78	106.34	82	180	54.32	76.2	50	38	17	4	205	11	15	15	50	113.47	49	13	7	28.13	12
124_D0	14	324	174.11	86	96	18	53	25	60	38.15	257	1394	154.76	35	9	46	46	666	1	52	44	289.34	32.41	39.76	102	571	1615	53	139	392.28	155	314	138	131	164	46.57	36	71	219	61	40	8	108	189.92	91	106	2	39.66	32
125_D0	13.7	48	71.69	29	19	8	52	2	11	10	15	34	38.44	17	19	10	1	125	10	16	7	29.45	20.76	11.61	12	566	773	2	59	47	18	44	36	52	114	3.17	12	13	97	19	3	9	22	32.29	4	7	1	21.16	28
127_D0	34.99	96	104.96	17	20	4	5	0	6	7	5	4	29	14	16	16	1	26	8	8	21	2.52	33.01	3.13	15	68	73	4	21	4	6	7	7	14	36	8	21	12	40	3	11	16	16	6	0	3	9	12.08	12
129_D0	6	100	95.33	26	77	7	3	4	6	18	48	240	63	17	10	14	9	172	0	12	15	36.83	53.1	13.81	41	231	373	6	61.01	57	40	30	52	64	48	19	20	19	150	29	7	13	17	47.39	35	12	7	41.47	3
130_D0	8.79	103	21	34	42	0	13	8	7	0	31	8	8	1	4	14	1	46	6	2	1	5.63	8.4	5	35	32	14	6.34	39	7	3	3	3	6	2	36	37	9	16	4	1	4	115	30	1	8	0	7.22	0
131_D0	20.32	58	63.72	82.13	28	3	7	7	16	12	128	30	78.55	32	5.86	32	7	236	8	22	34	46.33	36.72	35.81	36	111	648	16	79	79	48	42	163.95	69	31	13	13	15	176	76	5	22	38	62.79	23	24	14	18.96	22
132_D0	2	12	23	2	0	5	16	6	8	0	6	39	19	5	4	2	4	12	1	15	8	0	33	1.19	0	235	52	1	12	7	0	21	9	8	13	6	6	7	37	6	1	5	2	5.38	1	3	0	8	5
134_D0	40.32	13	19.23	12.41	13	7	30	14	22	18	21	157	58.23	44	17	26	6	62	8.13	35	4	13.29	35.58	16.57	21	707	398	7.27	61.67	39	49	43	53	20	110	4	11	20	113	32	0	52	29	6.63	7	20	7	58.12	6
135_D0	17.35	246	205.56	103.68	84	11	4	28	18	22	48	471	189.43	14	27	51	24	245	16	26	2	100.8	207.75	55.67	28	1213	619	29.28	153	149.89	153	198	76	81	162	75	91	37	712	27	18	20	110	80.62	57	41	10	52.84	29
136_D0	18	148	127.34	55	45	5	42	17	41	15	107	154	195.86	15	22	23	4	272	15	36	32	106.53	80.89	41.99	84	213	1344	25.4	133	126	24	124	178.93	84	89	8.51	103	28	192	16	13	13	104	83.78	5	106	7	89.25	37
137_D0	14	195	132.13	75.25	29	9	14	18	22	11	82	232	148.9	10	11	38	16	134	2	59	4	78.68	86.06	64.22	59	743	704	30.53	103	69	93	86	94	100	128	10	42	44	228	60	8	22	86	57.64	29	45	10	12.19	17
139_D0	7.44	187	218.47	30.76	78	1	4	31	22	3	14	3	25.6	17	21	55	3	66	10	36	8	27.9	60.79	24.98	21	0	46	16	15	31	10	13	16	37	0	53	30	23	67	33	23	12	72	63	5	41	22	12.08	20
140_D0	12	170	176.12	91.83	42	12	29	12	16	13	90	140	206.76	23	51	56	2	229	1	38	15	82.25	89.76	8.67	26	348	667	21.27	145	78.06	23	46	123.95	80	103	37.12	74	20	394	18	4	3	60	100.65	35	32	11	61	32
144_D0	12	129	63.44	44.77	18	5	12	7	34	4	105	2	97.66	33	9.29	26	14	275	5.11	6	21	62.08	22.65	46.85	102	323	409	17.18	87	131.05	24	119	248.88	52	73	11	19	32	89	19	4	6	119	91.41	6	132	21.86	32.62	21
145_D0	29.75	45	66.76	22	4	7	19	16	23	4	12	48	43	25	10	23	10	52	9	25	6	14.3	33.54	12.49	32	252	173	14	68.92	25	57	10	29	10	19	14.42	14	18	51	24	3	19	35	19	11	21	2	51.89	17
146_D0	2	75	76.39	33	41	1	51	5	7	7	4	20	28	1	17	4	0	64	0	15	10	30.58	55.34	11.9	3	673	179	3	45	26	10	22	21	35	42	9	14	4	33	20	5	1	15	38	11	6	0	15.66	4
148_D0	2	142	161	50.31	31	3	12	21	24	6	50	122	121.3	14	41	29	16	150	8	53	12	29.06	52.49	35.17	20	428	245	5	86.01	75.21	57	126	70.92	48	76	24	47	29	179	45	4	14	46	71.69	22	56	12	75.06	18
149_D0	4	49	25	12	5	2	23	5	10	1	28	284	87.91	15	4	15	3	43	6	65	23	4.42	39.68	8.24	10	590	567	3	64	33	16	42	38	46	64	7.97	18	5	103	17	1	14	24	18.72	12	13	3	7.89	7
150_D0	19	265	208.4	49.57	34	10	5	17	28	19	29	67	145.01	11	50	34	4	251	14	34	10	91.74	74.84	28.01	39	204	251	8	72	70	41	94	36	48	56	42.54	56	31	98	21	4	24	72	94	3	19	5	9.26	31
152_D0	13.46	103	92.97	25.82	37	6	7	10	10	9	39	47	60	13	16.98	4	3	68	4	66	8	25.93	42.89	27.22	23	545	323	10.42	101	36	40	16	11	24	179	39	29	20	74	17	3	10	88	31	10	11	4	37.73	7
153_D0	5	204	200.8	50.34	108	4	12	15	12	9	66	49	84.25	9	54	41	15	231	13	58	67	67.16	46.86	42.12	46	193	383	10	43	101	29	90	72	49	19	56.99	49	36	111	13	19	10	104	58	4	48	5	40.97	26
154_D0	10	189	162.23	108	110	5	21	19	18	16	96	135	180.73	23	13	42	11	220	20	70	75	76.96	69.03	35.1	25	362	317	21	60	113	49	27	121.92	67	90	13.66	36	24	181	11	29	0	117	83	6	49	10	38.11	35
155_D0	6	208	184.94	52.61	69	3	19	34	17	10	75	405	186.76	10	42	26	5	371	5	43	38	126.37	57.04	56.69	39	1118	735	28.76	218	184	138	219	78.52	77.1	143	31	73	26	308	23	9	4	80	173	66	45	18	38.06	16
156_D0	14	53	174.81	38.49	23	8	97	9	20	4	39	100	80.18	24	9	25	16	271	5.05	18	17	92.43	10.01	17.36	20	676	830	19.14	146	90	28	26	7	81	137	50	44	17	108	17	42	7	30	107.16	6	21	6	3.65	4
158_D0	26.23	165	256	56.67	46	3	8	22	24	13	32	151	114.08	8	49	14	3	125	11	34	56	52.67	103.84	25.43	16	840	457	37	123	81	55	79	24	61	55	40	79	27	281	24	21	11	31	76	33	27	8	38.89	11
159_D0	9.62	157	159.76	57	41	12	45	26	51	18.96	87	219	191.87	23	31	24	4	228	9	61	46	91.6	52.14	45.85	52	1259	637	29	153	163.74	62	103	156.77	72	169	25	86	11	167	37	20	16	85	105.53	18	69	6	59.55	35
160_D0	12.3	107	65.99	59.95	254	4	23	11	42	36	83	488	88	44	7	40	2	351	4	33	5	47.76	40.88	69.8	84	422	482	25.82	196.17	100	35	56	205.35	178	234	12	30	28	146	29	18	6	107	70.02	26	32	5	224.44	24
161_D0	30	237	11.6	24	7	1	82	0	22	5	45	5	39.91	12	8.98	15	4	54	9	25	7	3.94	47.39	18.98	103	480	122	19.04	53.65	13	19	10	14	24	161	48.26	5	23	120	9	0	17	173	21	2	21	7	8.73	12
162_D0	11	148	111.26	65	36	31	0	42	24	35.81	135	129	134.26	49	20.3	70	15	231	4	83	24	35.49	27.23	31.51	53	194	987	16.2	110	82	46	50	135	56	52	21	24	41	171	53	17	12	92	102.75	26	20	8	42.01	44
165_D0	13.52	54	71	36.01	23	7	13	10	11	11	30	191	121.55	28	13.11	33	8	134	8	36	14	59	47.56	35.95	20	774	314	23.69	66	76	83	100	24	35	119	2.97	16	28	167	55	3	13	49	84.22	49	13	12	40.2	28
166_D0	3.91	110	214.57	54.24	40	4	22	10	24	10	13	12	76.6	17	44	12	0	95	8	38	28	49.2	60.82	12.28	10	352	161	4	56	56	47	35	25	26	5	17	55	20	137	27	1	2	38	64	25	11	1	8.4	16
167_D0	9.35	111	121.95	28.32	52	14	57	1	13	2	36	189	63	9	15.18	15	3	111	1	40	10	52	75.38	23.21	24	283	295	11	50	75.19	19	65	29.92	37	134	8.04	33	6	109	22	6	11	31	36	18	9	0	9.62	7
168_D0	7	161	98.17	59.4	186	11	21	4	25	47.01	110	309	175.57	12	26.5	21	7	453	5	34	20	157.88	78.15	53.06	59	457	2822	12	240.18	200	66	87	125.95	284	94	15.46	35	38	134	4	6	3	84	98.59	12	20	22.6	93.6	20
169_D0	33.51	290	287.36	192.71	58	14	58	41	49	22.73	253	181	389.42	48	77	95	16	672	14	23	121	324.61	92.93	118.87	84	418	1603	61.12	255	250	125	78	136.14	106	101	72	115	57	556	150	23	16	119.96	412.75	65	73	12	43.3	55
171_D0	12	242	161.58	64.46	105	2	91	31	44	58	62	177	123.81	13	21.99	54	8	362	6	44	71	109.05	58.06	6.75	102	119	654	13.27	87	117.95	38	108	46	47	100	42.59	132	46	192	27	5	0	100	108.61	23	44	7	21.25	18
172_D0	0	385	84.43	35.59	69	2	16	25	9	14	149	146	67.62	18	13	26	4	68	0	14	19	10.73	41.58	12.85	68	206	320	21.79	58	28	3	17	8.82	41	297	20	43	23	43	4	5	0	189	15.1	0	46	1	2.58	15
174_D0	10.83	136	153.92	59.73	37	5	5	2	13	17.23	49	57	135.45	13	32.09	63	14	115	4	51	20	74.2	52.36	20.49	33	358	513	14.27	62	68	54	49	85	62	61	9	70	14	99	33	13	10	86	75.04	13	39	16.61	22.56	13
175_D0	5	50	158.22	33.09	35	6	0	23	5	2	59	89	69.92	21	8	27	13	134	11	16	78	54	15.03	20.62	7	152	216	1	60	41	30	58	27	22	41	12.92	49	10	92	20	16	0	50.99	31.3	6	29	7	22.4	2
177_D0	8	197	144.89	82.72	92	1	112	12	17	64	37	88	105.89	12	30.33	14	2	285	2	22	8	129	64.17	32.43	47	1937	983	12	151.7	141	60	67	95.62	120	130	33	26	14	201	44	11	6	47	134.68	58	32	2	26.13	15
178_D0	86.27	40	50.52	56.77	26	49	15	2	32	26.17	72	52	94.36	78	30	49	1	185	9	35	22	87	28.87	35.1	39	121	845	18	100	98.78	71	63	41.29	21	66	8	12	17	190	95	6	25	12	47.49	23	34	18	87.36	26
179_D0	25.87	254	73.85	54.5	107	24	72	6	40	125	213	641	361.45	46	36.11	29	15	405	11	58	123	155.17	24.26	55.93	85	500	2743	29	285.81	199	73	231	107.99	57	160	84	37	26	258	79	4	10	72.98	52.51	51	27	42	52.63	19
180_D0	22.28	41	52	29	31	4	18	7	24	44	18	70	82.95	19	15	3	6	82	8	24	8	13.31	35.17	32.65	12	305	356	4	72	36	40	30	38	54	6	4.93	17	9	114	21	0	5	10.92	39.47	9.55	7	3	42.93	51
182_D0	4	49	47.06	41	21	2	21	9	31	0	94	87	111	22	5.95	13	3	169	0	39	70	90.51	35.58	34.18	18	391	646	10	74	114	2	27	72.82	37	103	6	11	20	252	23	3	3	28	43.21	9	15	1	9.98	13
184_D0	9.49	234	259.25	108.55	37	6	16	30	29	27.31	129	19	102	14	11	46	5	280	10	17	107	144.96	43.6	40.57	51	238	519	39	49	101	24	30	66	76	104	35.93	50	31	145	49	4	0	82	109.96	59	65	8	20.41	15
185_D0	18.33	231	145.44	80	66	7	52	22	80	47.67	179	1172	229.15	52	12.04	32	12	585	3	87	6	269.8	116.92	80.69	161	1779	2920	51	231	329.07	90	246	262.95	134	628	33.92	27	83	373	44	18	26	179	127.86	62	105	6	44.09	30
186_D0	25	251	236.59	82.6	52	15	51	48	34	6	80	97	176.41	25	28.54	36	3	168	6	125	13	81.86	100.22	51.92	36	1038	1075	15	136.21	123	125	40	37	58	202	40	99	54	178	41	10	12	97	69.89	17	30	13	86.63	41
187_D0	14.77	191	262.15	97.96	122	5	129	21	12	14	83	82	119.93	15	16	65	41	432	19	31	58	121.5	18.16	26.8	56	899	934	9.33	93	180	69	77	37	95	410	42.04	60	34	173	32	36	3	252	71.82	48	64	6	26.89	35
188_D0	12	34	55	29	3	8	18	8	7	2	14	11	47.52	9	10	21	3	54	12	28	9	13.43	45.05	27.15	10	214	212	12	58	42	13	21	11	12	40	10	38	22	46	18	6	44	22	15.22	6	5	3.77	9.47	8
190_D0	231.71	0	19.38	8	16	40	3	12	6	32	34	19	28	124	7	51	2	46	45	54	3	1	37.87	24.26	19	35	25	3	38	22	25	47	37	13	0	0	27	23	86	55	10	133	9.5	28.16	0	39	7.2	82.73	9
191_D0	5.18	6	21.71	5	10	3	0	3	6	6	8	1	26	4	2	0	0	48	3.08	6	11	26	7.04	6	8	74	133	6	14	14	24	12	22	9	11	4	5	0	7	7	0	5	6	19	10	8	3	10.91	3
192_D0	12	479	188.83	51.85	78	8	30	15	44	4	89	93	110.2	11	22.06	60	11	256	1	56	40	48.03	77.16	45.88	108	711	548	24	131.53	66	47	61	61	72	217	19.25	40	56	170	15	8	4	255.99	48.26	18	85	12.89	42.53	27
193_D0	1	172	107	41	99	0	28	9	25	33	71	396	102.77	22	21	32	26	278	5	39	20	127.55	44.17	30.25	60	612	723	16	89	135	48	153	68.68	54	116	42.7	24	20	110	24	13	2	70	65.59	49	24	8	43.07	11
194_D0	45	153	76	94.52	66	27	38	13	50	22	234	450	346.25	56	12	57	47	396	7	49	20	134.45	49.85	58.73	64	664	2144	32.26	269.83	174	42	113	188.96	132	337	25	13	45	347	117	10	12	146.01	114.21	55	30	30	66.87	59
195_D0	7.96	106	86.16	55	32	6	0	7	26	10.85	80	86	137.17	22	31.37	14	22	144	6	41	24	58.15	26.47	30.06	46	666	504	16	115.75	82.92	80	93	43.03	37	91	15.96	22	33	162	47	10	20	81	45.4	22	15	7	6.64	30
196_D0	16.79	163	181.02	60.7	43	32	16	20	39	10	109	209	172.75	64	25.18	44	24	367	9	15	108	104.67	91.49	53.81	73	1197	1276	35.21	146.38	168	228	118	243.86	92	259	37	56	37	304	68	10	9	92	143.74	100	84	16.54	35.74	26
197_D0	9.58	121	107.74	77	49	2	210	18	22	22	104	84	157.81	21	24.43	14	2	322	3	8	23	153.89	55.34	36.1	42	1040	2240	22	144	145.55	26	80	147.72	44	324	78	34	48	207	27	4	6	75	110.25	11	21	13	18.35	11
198_D0	37.69	171	159.13	86.05	82	6	28	14	47	49	216	397	242.24	36	44	57	36	555	11	30	76	240.6	45.12	118.13	87	245	1541	20.81	198	298.92	373	250	262	130	61	38	60	61	437	142	22	41	56.96	203.64	147	71	16	99.7	43
203_D0	1.92	158	242.8	46	129	8	0	41	5	0	0	3	75.43	13	16	36	0	28	6	47	7	19.05	67.87	1.12	6	3	7	2	14	2	1	1	6	32	3	42.79	49	18	20	3	4	3	91	10.93	1	9	0	26.58	7
204_D0	7.33	72	123	29.78	8	6	0	11	9	3	15	11	35.63	5	25.59	40	7	12	1	40	9	18.6	38.6	21.97	6	12	15	2	39	19	15	8	12	24	1	26.76	31	13	15	2	5	5	56	13	4	30	13	11.06	2
207_D0	9	256	191.86	101.26	61	5	32	34	35	33	215	493	215.25	28	20.98	44	12	551	1	48	44	322.99	58.31	43.73	64	893	1651	44	267	374.56	28	319	95.92	123	60	59.51	24	66	281	35	5	14	103.98	262.38	46	52	6	14.24	19
208_D0	22.61	192	175.05	74.88	24	8	8	42	37	5	67	157	204.76	30	22	36	6	191	1	68	11	63.27	85.7	33.53	21	574	649	4.19	103	119	75	69	72.79	49	29	22	68	22	174	24	0	20	65	97	12.81	32	16	24.2	33
209_D0	8	240	179	109.96	60	31	6	19	33	25	202	150	175.56	15	5	51	43	910	1	34	91	403.4	28.52	68.8	99	342	1137	34.07	121	480	135	205	176.83	81	92	61.79	20	66	159	78	33	6	112	133.84	56	169	28	62.54	8
210_D0	14	63	50.92	25	9	6	11	8	13	10	62	60	66.12	16	20	19	3	92	8	76	26	11.04	71.2	42.21	15	378	568	2	110	59	22	26	36.06	27	64	2	20	27	156	64	8	14	38	42.56	11	22	4	27.26	21
211_D0	11	261	110.56	53	98	10	36	22	41	9	186	236	92.99	21	12.26	35	17	371	4	33	161	99.33	43.16	44.95	68	517	1202	46.77	84	145	34	112	144	116	463	20.54	34	68	165	33	14	1	151	50.56	28	65	18	1	14
212_D0	8.64	18	42	32	23	9	19	2	19	8	12	150	32.96	20	8	18	6	63	3	23	10	14.09	59.56	25.42	3	329	192	4.28	49	26	23	40	35	49	21	7	11	5	53	40	0	8	4	13	13	7	10	25.89	12
213_D0	9.93	124	70	39	15	17	21	13	9	9	67	142	185	13	19	42	10	143	2	49	50	69	37.17	12.72	16	17	285	23	97	62.21	94	108	65	34	10	7	22	17	132	25	12	13	95	35.16	15	24	5	11.05	3
214_D0	7.85	149	70.44	23	17	32	18	4	35	18	78	87	108.26	37	14.1	13	9	167	1	65	54	27.62	55.06	54.96	38	230	637	2	81	88	28	30	90.31	26	40	12	10	26	100	20	9	10	115	48.3	9	24	10	9.17	20
217_D0	14.69	168	173.86	10	68	4	5	15	7	3	22	13	20	17	21	5	0	46	0	30	15	4.25	24.52	20.3	49	120	193	12	80	47	6	28	14	6	96	23	27	10	66	7	2	0	77	14.09	8	25	1	38.94	9
218_D0	1.5	204	113.89	71.59	51	6	57	21	21	12	38	84	115.02	10	9.31	18	2	183	1	34	2	85.54	89.58	28.08	20	1040	441	23.3	121	97	53	100	66.08	94	82	21	80	40	143	25	15	8	108	80.76	18	38	7	17.32	48
220_D0	2	92	171	55	40	0	35	10	30	16	18	28	90.55	16	29	28	7	95	5	18	87	34.71	44.75	24.75	7	263	464	4.27	55	45	35	40	60	34	33	13	21	25	130	31	3	17	42	57.24	12	13	3	67.7	20
221_D0	41.49	16	6	9	6	5	20	4	5	32.75	15	24	30.75	48	13.34	49	4	38	15	33	2	17.98	26.78	18.6	6	187	286	10	23	8	29	20	16	12	72	6	14	13	38	49	0	35	16.93	5	7	4	1.6	23	8
222_D0	10.32	125	76.37	44.51	45	2	81	18	16	9	43	741	70.87	15	26	14	11	149	9	12	38	74.29	53.11	29.55	8	771	309	18	68	47.07	17	159	46	43	90	10.78	50	13	250	23	4	6	44	65	63	4	5	21.41	19
223_D0	1	164	93.68	64	61	9	38	27	27	12	100	283	71.22	24	20.18	37	15	193	10	65	9	57.81	56.01	19.73	54	885	704	12	82.64	88	80	89	41.78	57.57	255	30	53	30	100	27	15	2	122.97	57.36	46	58	11	28.48	25
224_D0	12.86	140	107.66	32	19	4	37	8	36	12	146	816	98.7	40	30	29	46	301	4	55	22	130.86	45.03	24.04	32	572	706	9.1	101.18	173.38	10	329	149.65	71	91	51	79	20	265	16	3	5	85	110.84	32	35	4	9.01	14
225_D0	45.73	155	80.88	85.72	168	6	22	16	38	97	152	551	75.11	60	5	31	37	377	20	28	6	114.39	40.98	74.72	74	395	662	38	86.85	156	81	129	149.26	187	15	19	45	25	165	59	14	12	89	127.69	49	48	23	246.58	25
226_D0	10	68	58.13	40	36	20	26	19	24	15	73	160	198.68	34	11	42	15	148	7	23	26	27.96	58.29	53.42	36	922	934	21	128	84.96	96	77	128	66	50	2	21	28	116	71	2	26	46.08	52.51	11	18	9	36.69	21
227_D0	12	190	260.03	108.2	85	26	48	33	49	34.54	119	186	309.16	42	41	56	21	285	1	106	130	117.24	64.82	91.12	53	1087	1563	29.81	262.41	243	57	163	145.92	94	240	24.23	125	41	291	43	11	0	115	186.98	11	33	7.1	26.65	61
228_D0	13.73	139	83.52	32.1	37	2	20	9	18	19	45	86	77	20	21	14	12	117	3	58	15	39.87	29.99	29.75	22	306	575	11	69	72.68	34	54	16	33	44	24	40	13	55	30	3	7	22	20	16	14	11	17.13	3
229_D0	13	170	199.68	47	22	5	10	8	29	7	33	39	137.49	25	33	14	1	72	8	19	19	68	62.11	26.06	22	207	243	19	82	51.26	33	30	81	36	25	6	79	28	73	56	9	22	42	29.98	8	15	14	6.19	10
230_D0	20.06	55	54.5	26	8	2	7	6	16	5	19	19	67.26	19	13	6	4	74	11	32	19	20.65	16.63	15.04	9	163	209	7	42.2	33	34	21	33	27	14	4	19	10	68	28	2	2	33	14	8	10	20	60.34	9
231_D0	28.28	103	74.83	50.33	49	35	30	9	29	24	85	407	168.91	48	29	34	6	266	19.29	37	20	55.03	57.76	27.74	70	503	1120	29	118	87	112	127	106	146	99	24	12	33	197	63	2	37	45	54.91	25	25	1	19.81	42
235_D0	14.79	84	65.78	51.68	32	19	53	42	37	6	174	498	248.01	60	25	45	14	276	2	62	37	83.3	100.87	53.57	45	261	1351	22.15	138	145	444	145	61	81	22	10.02	38	17	273	107	3	9	49	56.04	22	41	43	51.43	34
236_D0	11	193	294.28	73.89	40	2	5	19	15	0	47	43	144.78	3	47.18	47	1	165	3	32	29	33.88	83.22	73.62	20	509	289	5.32	77	43	29	55	25	31	90	36	88	37	173	39	3	9	86	52.77	3	37	6.86	26.71	21
237_D0	24.32	172	195.18	46	116	3	4	21	20	36	18	30	100.5	13	16	13	2	134	5	31	12	34.46	81.33	47.03	65	8	88	31	61	41.49	14	48	97.01	138	6	25	96	37	61	35	12	28	57	56	6	28	9	132.18	16
238_D0	15	111	71.92	49.88	69	10	40	15	3	10	42	57	136.84	23	20	14	4	115	2	27	13	25.53	97.69	25.73	34	619	748	17	132	51	15	54	71	46	102	20.28	14	17	261	17	6	17	38	36.72	35	15	8	45.98	3
239_D0	2	81	116.1	31.77	29	5	36	20	23	18	67	61	87.96	36	7	36	7	176	3	37	35	42.1	43.14	33.48	21	336	447	16.91	56	128	33	42	86.93	62	24	14	20	22	213	38	6	6	38	50.79	30	3	3	25.72	12
241_D0	16.1	114	91.13	53.8	26	12	11	16	33	4	67	274	72.46	42	20	32	20	207	14.22	26	127	90.1	43.68	24.46	66	982	386	11.55	93	77.9	1	168	87.82	70	131	8	51	37	238	12	1	18	112	41.5	12	70	4	18.32	24
242_D0	17	225	196.5	96.42	76	26	21	41	21	9	118	147	180.92	19	24	32	17	224	8.17	135	100	191.14	77.03	82.47	33	923	580	48	204	126.7	59	53	38	80	150	39	70	51	308	47	46	12	98	82.71	55	87	5	55.41	61
243_D0	57	90	64.05	68.63	56	13	52	9	34	13.57	101	103	157.67	38	7.96	26	11	93	8	54	27	47.04	53.36	39.08	22	317	1345	41.75	97	54.48	123	49	52	42	91	25	15	24	176	48	12	11	65	45.8	12	10	15	40.37	31
244_D0	3.67	133	133.85	133.78	118	19	169	20	43	60.35	421	418	376.97	33	16	68	9	551	2	74	77	232.09	72.22	72.65	110	921	1929	55	250.54	379	55	229	138.82	114	90	44	37	57	637	114	26	2	85	197.59	64	40	22	46.39	46
245_D0	34.34	35	76	12	13	15	30	8	11	28	24	73	52.84	88	10	47	0	65	18	24	2	13.06	19.52	30.14	27	281	222	4	69	34	16	53	45.77	38	27	3	47	14	161	45	4	19	29	31	4	36	6	73.66	5
246_D0	11	66	131	39	15	0	21	4	21	43.6	20	16	48	11	23	18	1	75	1	34	38	22.78	49.9	35.34	5	47	238	30	63.23	56	81	19	59	30	9	19	24	13	52	51	7	18	8	38.77	29	14	7	47.77	7
249_D0	16	543	339.99	115.3	90	45	118	69	87	42	262	125	292.71	55	28	61	6	544	8	160	119	180.15	73.89	56.07	141	886	2935	27	210.68	340	95	115	127.83	93	504	48.5	62	98	327	61	78	0	251	199.81	36	69	9	20.04	29
250_D0	3	236	122.11	27	34	6	34	14	26	21.36	94	370	104.4	12	41	21	35	251	4	87	57	53.76	94.46	29.05	60	696	753	7.26	124	150	64	196	70.97	76	263	13.23	19	31	143	10	10	3	143	72.37	16	79	1	20	13
253_D0	32.89	69	37	40	15	10	9	25	30	1.85	23	159	83.89	39	16	30	8	91	5	76	4	40.22	65.13	33.6	19	857	234	7	100	55.5	34	30	24.95	30	93	24	36	14	162	36	2	31	40	46	20	8	3	25.44	14
254_D0	2	66	104.83	46	8	1	56	7	22	20.29	54	107	67.67	17	10	13	9	255	4	22	45	118.42	39.76	35.57	11	443	669	15.33	84	149	21	103	44	47	24	13.76	19	28	129	16	17	1	26	80.78	48	38	4	16.05	13
257_D0	35	137	113.09	50.21	90	5	161	5	31	49	74	122	214.63	3	9	55	1	233	17	75	10	98.8	106.8	53.08	30	1964	1949	23	112.28	139	38	142	140.97	115	245	15	48	63	320	52	10	20	45	59.36	16	21	3	19.69	31
258_D0	2	29	43.66	9.8	10	3	5	12	18	4	26	36	21	14	16	8	3	35	1	7	4	18.76	13.66	14.96	8	173	228	4	23	25	9	14	21	35	46	10	11	10	47	22	4	3	5	10	8	2	7	9.15	3
259_D0	23	102	95.36	34.46	28	8	0	5	18	6	11	258	28	8	26	26	11	69	7	45	39	11.61	57.86	25.56	18	287	82	13	55	40	25	91	38	37	31	16	43	8	75	13	2	31	26	43.8	13	9	8	18.13	16
261_D0	12	115	253.82	56	17	12	66	46	22	7	51	739	157.98	26	19.15	25	57	213	4	64	29	131.96	87.62	21.26	30	512	375	14.14	161	85	70	365	67.8	77	96	15.28	103	30	414	31	7	17	86.96	110.09	41	34	11	44.09	40
262_D0	3	218	125.59	51	144	0	4	18	15	33.95	59	392	94.04	20	16	27	21	129	11	40	5	20.58	57.51	31.73	40	169	260	11.51	64	64.59	21	97	33.21	70	31	23.12	67	12	117	26	7	2	92.05	53.6	25	23	2	19.15	3
263_D0	8.51	216	231.54	62	71	4	35	17	33	19	67	498	103.09	26	29.74	42	27	325	10	43	48	152.92	95.54	77.47	39	529	841	23	159	131	72	254	121.33	195	183	44.37	53	47	174	10	25	9	119	103.25	32	37	6	28.64	26
264_D0	15	29	40.83	19	4	3	9	9	14	1	19	23	48.06	15	10	12	0	43	5	20	15	6.84	26.37	19.41	14	173	213	10	60	39	43	22	36	22	22	7	16	15	63	19	4	7	18	20	9	12	12	50	15
267_D0	2.23	140	145	26	40	11	21	11	26	6	70	204	131.5	8	19	14	13	160	2	69	42	135.24	13.09	15.48	19	730	849	27	113.29	150	40	85	27.7	59	150	44.35	14	15	144	12	1	3	66	60.59	13	14	8	25.8	23
268_D0	24	98	59	44.61	23	14	44	4	24	41	43	115	125.39	17	9.01	18	3	155	10	56	20	23.4	58.64	30.79	11	635	1074	19.39	101	73.08	62	95	42	78	26	16	21	19	167	69	20	13	26	129.22	17	14	10	28.02	28
272_D0	20.77	129	125.5	24.7	5	1	9	14	27	14	56	46	58	9	37.89	28	2	77	1.55	61	9	29.74	42.08	21.54	11	156	360	3	70.57	46	80	67	66	24	129	36.46	41	15	141	34	1	12	47	26.91	13	6	10	35.78	26
274_D0	17.66	136	124.88	42.25	6	7	22	11	8	11	77	39	61.84	28	6	11	5	148	8	36	0	61.7	45.74	21.88	64	551	358	29	69	92	16	64	70	47	106	24	53	7	343	9	7	4	41	45.33	5	41	20	24	13
275_D0	5	175	175.24	75.77	43	4	75	10	17	32	135	77	136.59	17	46.42	40	8	437	5	22	64	209.72	46.46	40.69	38	573	1346	7.08	133	199	41	108	172.89	45	157	40	16	32	171	43	34	5	91	161.15	36	41	11.24	75.03	29
276_D0	23.13	91	104.66	44.59	33	8	56	20	56	5	135	210	269.82	37	18	58	13	358	2	107	158	80.6	37.63	66.32	39	433	1671	34	173	104	94	94	179.97	104	259	29	48	46	442	39	5	23	68	110.46	26	45	27	43.72	30
277_D0	28	158	73.69	12.37	49	20	5	10	19	15	16	5	24.42	38	20.53	30	1	85	27	13	5	3	36	10.1	16	74	57	10	31	70	13	21	28	22	25	32	37	3	97	6	1	20	88	26	6	7	0	19.12	21
278_D0	8	163	99.29	75.39	56	22	33	12	45	30.33	173	175	227.7	21	40.71	79	14	464	7	82	28	229.16	26.7	63.59	93	775	2740	37	246	195	141	83	79.15	145	231	28	15	42	307	76	12	3	76	188.15	29	33	24	39.49	53
279_D0	38.09	255	256.45	193.82	63	37	7	15	67	109	341	185	315.55	56	14.89	135	52	1014	13	48	72	339.55	71.78	98.39	121	157	2902	66.06	274	394.5	222	336	107.78	95	22	87	43	43	313	330	27	14	141	266.36	154	75	46.66	59.85	62
280_D0	35.33	243	178.59	108.68	49	2	264	14	61	19	116	540	308.25	64	82	30	20	679	4.07	22	66	235.95	83.81	68.87	63	1557	1890	34.49	287	144	98	118	245.96	112	290	29	83	67	325	37	8	9	71	272.25	24	64	11.73	49.7	61
281_D0	7	62	139.72	18.83	16	4	69	11	23	9	11	91	56.81	8	32	4	9	84	1	20	2	33.46	42.51	13.86	7	1274	333	1	97.01	31	18	43	47.85	17	119	11	39	9	35	27	2	13	10	44.72	20	10	0	4.32	17
282_D0	0	42	95.81	30.33	10	6	25	1	8	11	24	131	53.61	13	6	21	6	87	4	12	28	59.04	25.48	18.08	22	304	404	5	37	63	28	59	33	29	42	14.64	16	14	55	25	9	5	14	39.49	16	3	3	13.4	11
283_D0	6	54	59.8	31	39	13	7	18	21	0	24	43	22.37	16	15.16	19	7	48	4	14	8	17.1	38.2	32.32	9	177	100	2	29	19	50	11	15	22.33	28	5	29	9	57	6	4	6	23	15	17.11	21	1	34.23	7
284_D0	5.28	142	114.81	60.81	61	3	30	21	30	18.31	99	215	163.32	37	31.89	21	9	270	3	70	32	135	30.15	39.4	53	584	1089	17	146	200.61	63	131	59.46	88	173	42	28	16	189	19	12	1	58	89.89	18	45	6.59	45.32	21
285_D0	13	189	99	53	52	5	57	10	17	15	93	0	29.59	22	5	36	8	95	0	28	37	36.03	25.43	38.63	50	152	61	13	27	42	27	20	33	48	64	65.86	22	24	102	16	3	2	193	68	14	36	5	14.96	1
287_D0	2	77	139.6	56.9	22	37	17	15	21	17	77	30	120.95	17	19	38	15	209	19	69	59	82.85	95.17	44.37	47	333	1126	17	117	144	142	136	87.09	60	128	24	36	27	145	67	6	8	55	67.57	18	35	9	32.41	26
288_D0	9.15	28	17.9	22	0	7	11	5	1	4	4	18	32	1	18	3	3	21	1	17	12	7.48	20.33	9	2	58	79	1	15	23	8	17	12.82	11	14	2.62	13	0	12	12	0	3	7	11	7	4	0	5.05	13
289_D0	9	144	216.12	130.88	40	8	110	9	29	24.26	95	377	161.29	47	33	28	21	571	4.05	41	59	260.12	25.71	65.5	31	1750	1073	22	186	173	101	170	133.35	101	139	22	77	72	290	67	12	13	78	266.13	82	35	26	38.18	16
291_D0	2	173	122.06	21	144	0	0	6	15	0	84	145	51	6	6	28	11	153	7.86	20	33	27.22	13.4	6.91	26	71	148	8	30	76	22	81	13	43	20	51	31	22	101	4	7	6	103	44	8	8	6	37.29	3
292_D0	13.31	106	95.9	32.29	60	8	44	4	12	23	15	30	53	13	12	15	1	80	6	16	3	52.11	59.28	23.63	64	288	163	5.03	50	41	16	47	56	63	39	13	46	12	58	0	12	2	35	21	8	10	1	7.57	7
293_D0	7.28	329	201.6	60.37	133	15	29	29	38	15	46	52	114.11	8	31.58	51	10	142	10	141	40	74.89	74.75	30.96	48	560	587	10	100	73	80	85	46	72	59	39	94	38	212	18	4	0	147	49.84	21	19	6	43.91	23
295_D0	12	149	186.85	61.18	94	6	30	17	27	6	82	218	101	13	29.3	42	25	172	0	27	111	97.2	51.51	52.12	26	304	608	60.3	104	123	74	91	57	90	38	35	39	45	199	24	14	3	118	61.01	29	25	6.23	29.94	9
297_D0	4.73	196	166.45	48	83	11	144	16	18	8	34	16	78	19	37	37	4	147	10	40	85	77.19	44	37.28	27	610	640	3.03	53	127.93	17	70	106.98	65	95	23	72	27	152	24	11	13	65	87.44	34	26	4	27.75	35
298_D0	1	159	102.82	59.71	36	4	11	7	8	11	64	60	99.14	13	17	17	18	191	0	33	12	59.45	25.67	34	40	598	857	10	126	155	55	72	71.97	57	164	28.08	8	21	117	25	9	6	72.05	81.54	14	23	2	7.91	18
299_D0	13.25	276	282.56	84.73	52	22	6	20	18	13	66	99	43.87	31	59.33	10	10	82	14	37	12	55	31	29.02	19	179	205	17.47	42	23.22	47	84	41	27	24	13.56	123	38	110	23	21	9	71	55.26	16	43	5	46.41	13
300_D0	29.25	81	51.87	50.07	35	15	8	21	32	11	75	88	84.77	16	20	24	8	111	6	38	16	47.66	46.83	51.24	32	537	290	14.1	99	59	68	65	76.85	51	54	6	34	15	180	26	12	13	51.98	49.66	1	45	12	30.59	17
302_D0	50.62	24	38.39	44	23	71	9	19	28	26	96	38	74.76	80	12.11	61	19	123	46.69	39	50	25.3	56.36	41	37	137	519	3	66.87	85	25	53	39	42	5	6	15	23	224	138	2	70	25	57.74	29	43	41	35.28	29
303_D0	40.17	174	126.79	33	77	13	30	25	28	19	25	38	61.62	24	18	34	3	114	18	44	8	19.79	32.16	35.78	5	146	245	5.28	67	32	19	76	38.76	27	25	24	55	10	80	41	8	26	39	32.69	9	14	13	27.25	3
304_D0	33.34	41	128.98	21.61	16	5	15	15	14	0	44	20	87.5	12	15	34	4	74	17	79	10	30.4	65.73	29.7	16	124	369	8.71	63.02	71	21	7	13	38	51	13	30	6	139	72	10	52	26	54	8	18	4	14.84	13
305_D0	24	58	64	27	20	3	12	4	7	10.18	50	71	51	10	4	3	2	105	8	9	26	70.63	16.28	19	13	338	801	3	68	60.31	22	36	7	18	150	15	3	10	134	26	2	6	32	43	5	11	5	11.68	20
306_D0	1	145	208.57	64.81	28	0	14	0	18	13	33	186	62	13	26	5	7	163	4	16	16	106.54	46.38	40.9	28	1503	506	5.05	92	73	42	70	38.68	67	61	25	35	11	121	44	1	7	27	80.72	66	31	1	4.36	19
307_D0	9	181	274.22	96	37	61	18	22	32	32.23	104	166	168.68	18	18	52	17	465	11	42	104	153.94	45.38	76.7	50	330	1118	25.16	177.47	220	443	146	202.52	149	70	28	53	32	164	54	23	9	73	143.49	15	64	14	95.93	90
309_D0	23	151	121.92	67.59	85	20	36	20	41	58	163	366	205.32	55	7.84	45	11	443	1	21	59	135.6	81	87.92	74	710	1568	26.63	201	243	174	129	319.3	56	246	28	38	31	281	78	15	11	44	82.38	23	35	13	39.8	37
310_D0	9.66	50	79.99	43	16	6	48	0	5	7	11	65	36	5	3.67	23	1	159	6	17	44	89.66	35.1	28.38	8	544	630	6	84	38	4	46	98.97	21	86	8	15	12	86	12	6	6	12	36	11	15	2	0.81	12
311_D0	8	55	55.89	61	7	7	8	4	8	17	58	12	73.18	22	7	12	13	156	8	19	25	82.12	18.18	17.82	7	93	413	4	78	72	1	18	99.7	37	1	9.61	17	3	48	65	0	7	8	45.08	23	10	16	12.59	13
312_D0	0.94	130	278.17	66	39	2	0	10	0	5	7	4	45.6	2	21	13	0	34	1	28	9	5.16	60.07	16.34	9	2	4	1	62	20	16	4	12.59	12	0	12.41	93	23	61	1	3	14	33	50.48	2	23	4	19.24	34
313_D0	26.02	354	231.37	102	92	4	35	31	56	3.31	126	35	142.91	25	18.97	64	9	283	6	81	50	111.52	107.1	58.96	85	1333	1110	33	166.52	169	52	36	75	88	283	53.49	77	29	366	68	23	9	184	90.14	31.94	65	23	32.76	27
314_D0	6.31	171	210.9	44.72	33	22	19	10	5	19.56	62	110	129.33	9	56.59	41	30	193	3	36	84	114.64	43.66	25.63	31	772	959	16	93	120.62	27	71	91.89	104	104	53	40	27	135	11	20	1	61.99	93.7	33	18	3	5.33	18
315_D0	17	209	154.49	70.67	155	2	21	12	9	5.45	61	30	111.6	14	7	20	8	308	2	31	18	114.34	20.55	34.19	53	750	773	23.17	118	166.68	18	50	208.52	76	161	40.49	18	41	191	26	12	3	45	126.52	25	38	4.42	13.81	34
316_D0	4	147	157.27	71	73	1	76	25	35	8	68	118	161.54	11	27	26	26	296	1	56	21	135.88	47.15	51.65	41	1190	1163	29.59	134	213	116	78	119.93	78	229	48.64	28	50	224	41	12	2	123	76.94	49.49	26	3	53.9	11
318_D0	54.26	107	95.84	27	28	2	20	10	9	17	20	49	68.65	34	28	26	0	92	11	11	2	45.53	70.13	31.95	44	339	107	14.92	62	70	13	56	39	6	18	16	31	3	102	15	1	18	25	50.88	13	30	5	37.39	20
319_D0	38.46	161	187	70	30	2	11	13	35	31	11	212	79.36	14	43.17	14	5	125	3	27	12	31.26	122.9	12.66	35	274	200	9	71	53	41	96	68.75	51	46	15.38	91	19	324	17	3	12	69.99	58.77	52	32	12.53	26.32	46
320_D0	6	88	65	36.83	27	2	65	2	10	11	69	115	107.97	27	2	23	12	176	10	19	86	121	48.93	31.77	26	221	1198	17.84	88	143	9	97	30	50	18	32	19	21	288	23	8	6	31.97	100.61	34	26	10	5.33	18
321_D0	7	71	46.93	23	6	4	13	3	9	15	15	23	39	27	22	12	1	89	7.13	13	10	22.04	20.18	5.94	5	114	204	4	42	35	63	40	42.57	26	28	23	19	2	25	51	2	6	20	31.89	23	20	3	30.75	4
322_D0	43.79	116	115.69	88.73	44	35	7	13	42	27.14	163	96	158.54	69	20.74	42	12	323	16	74	103	128.06	35.76	47.14	73	158	1350	37.35	150.59	200.25	142	76	263.78	71	24	36	22	28	256	72	8	21	79	97.44	33	66	25	119.34	44
323_D0	34.27	195	361.9	251.6	94	47	49	18	86	76.66	296	522	332.17	103	19	108	75	899	23	34	102	445.12	100.37	160.39	121	823	3041	37	260.47	472.06	194	321	664.74	161	154	61.91	96	52	213	123	27	8	116	313.61	191	91	35.03	111.81	51
324_D0	18	93	44	19.63	25	4	44	4	24	0	16	90	66	8	35	6	1	86	6	29	14	25	38.69	21	13	427	376	5.62	77	58	8	56	31	22	148	22	63	14	74	23	3	13	16	30.58	7	9	8	23.9	20
325_D0	22	59	99.46	31.52	39	1	24	4	7	9	16	102	52	21	9	11	11	42	5	7	17	19.41	26.01	16.78	8	68	98	2	26	47	32	56	21	23	23	11	14	7	51	2	6	3	21	40	4	12	2.63	13.01	9
326_D0	8	206	445.86	283.84	70	12	213	15	39	74.15	317	176	561.84	84	65.32	155	28	1560	25	35	351	638.87	102.39	146.13	107	559	3842	70.39	259.63	542	56	315	566.2	91	52	86.68	53	111	464	161	73	15	119	438.51	137	64	32	38.13	47
328_D0	6	108	134.2	84	24	1	114	6	11	2	87	24	88.17	10	15	28	3	260	3	22	405	129.81	59.93	32.3	59	423	642	3.17	77	106	22	36	72.95	63	67	26	26	28	149	63	12	7	34	107.13	10	13	3	10.87	6
329_D0	9.43	148	111.24	27.84	41	10	55	2	18	0.42	35	60	58.77	5	13	33	1	129	1	37	27	48.92	50.14	30.33	15	794	148	10.84	37	34	10	38	33.74	17	87	10.66	35	14	125	6	4	0	37	50	6	15	3	28.26	7
330_D0	4.03	120	367.25	85	97	23	426	5	15	41	243	22	80.99	47	27	107	15	580	9	21	417	322.82	29.8	58.86	65	392	596	55.88	176	179	36	140	238.9	135	378	45	96	62	158	29	7	6	162	118.67	16	44	5.76	0	24
331_D0	2	18	84.15	34	133	7	1	0	8	14	34	78	29.4	5	1	34	10	131	1	2	39	78	10.15	1	10	105	183	21	43	55	78	52	0	102	66	24	4	1	26	2	18	1	51	10.66	40	6	4	19	16
333_D0	13	173	220.53	122.35	71	6	68	21	15	25	72	436	110	19	43.69	19	23	196	3	23	41	83.8	179.64	37.91	45	705	523	21	120	134.65	106	96	81.7	44	80	39	66	40	276	38	12	12	58	69.65	16	12	18	17.15	26
334_D0	14.25	143	147.88	88.17	33	5	106	8	14	31	84	298	147.21	40	26	23	25	473	4	26	69	248.25	55.48	38.93	40	1442	889	5	208	157	87	107	104.7	70	143	24	67	49	260	68	18	11	51.96	195.79	81	57	3	21.44	14
336_D0	43.42	26	45.56	27.31	10	22	25	12	27	16	64	114	102.41	25	26	25	10	116	26	58	10	19.41	14.1	45.15	18	1151	867	20	137	41	45	28	37.93	48	142	11	6	42	115	67	1	32	28.71	33.37	6	23	20	27.66	21
339_D0	14.47	107	80.79	63	53	3	146	6	9	8.05	46	200	163.68	17	30.38	25	8	178	3	26	83	151.13	62.55	19.37	22	779	879	35.55	91.48	69	39	106	76.93	62	177	21	32	10	148	30	8	5	49	86.62	21	29	5	18.11	25
340_D0	16	108	123.82	39	17	7	3	20	25	7	111	207	77.16	50	10.95	19	30	117	8	27	13	39.02	40.95	25.93	30	325	480	9.43	151	106	84	91	117	48	22	24	24	12	251	43	1	24	49	23.04	39	38	12	0	6
341_D0	40	90	108	40.91	47	11	15	6	52	16	39	28	83	45	14.89	67	11	119	11	25	9	23.93	46.97	39.98	26	286	153	7.29	93	43	37	39	41	32	13	8.02	54	19	149	9	11	8	61	38	4	37	13	26.12	16
342_D0	6	127	105.53	37	19	24	157	11	62	27	140	205	274.37	23	8.92	54	13	248	0	179	15	86.04	83.81	82.94	62	892	1846	20.05	322	73.38	103	76	160.9	84	217	21.92	18	87	280	124	9	0	126	65.97	38	20	30	33.38	68
344_D0	1.81	260	48.79	68.95	57	2	3	25	19	14.79	231	16	86.68	24	16	16	4	69	2	41	52	35.29	30.43	9.18	78	140	435	19	75	106	13	19	56.82	36	135	41.82	45	25	172	13	6	2	216	53.23	4.28	50	6	16.3	10
345_D0	9	205	201.66	63	76	1	36	37	51	20.24	76	251	181	12	59.22	26	4	283	1	89	43	140.4	73.16	38.67	48	279	457	7.6	188	148	30	116	85	179	34	57	114	43	154	8	10	14	104	119.74	10	74	16	32.24	24
346_D0	5	64	71	15.26	10	8	24	2	5	9	17	3	47.59	7	16.88	7	3	90	2	24	8	44	25.87	18.15	12	137	126	4	24	30	42	27	60.46	29	3	1.54	15	3	53	11	2	3	21	27.35	9	7	11	7.45	16
347_D0	6	170	189.6	107.69	49	11	47	8	15	13	128	85	170.25	24	20	88	19	418	6	67	358	138.38	55.7	125.19	86	872	1735	22.09	173	265.83	264	151	238.87	173	157	28.22	26	27	280	95	17	5	69	141.98	35	80	11.08	57.17	66
348_D0	35.39	77	60.95	12	7	28	24	9	30	6	32	77	45.94	83	14	42	0	71	14.3	34	3	6.01	34	23.52	24	353	269	10	81	30	30	45	96	21	52	2.58	46	20	182	21	5	21	37	38	2	40	5	87.67	10
349_D0	11.9	214	120.84	47	16	7	24	18	39	23	85	316	82.3	20	29.18	24	3	181	11	37	102	80.04	56.49	18.5	41	244	560	13	114.83	105	94	149	72.71	30	24	26.2	52	21	156	26	4	11	82	54.55	49	32	3	16.56	17
350_D0	4	179	193.53	87	80	1	38	13	22	18.6	52	43	94.81	6	51	10	16	213	9	10	41	60.71	21.18	41.46	20	242	953	13.24	100.72	91	36	12	128	22	201	29.89	28	30	172	23	36	0	99.99	77.75	15	35	11	18.21	26
351_D0	12	121	104.9	49.28	48	3	69	13	24	10	41	127	113.99	21	22	20	7	249	2	14	59	108.97	46.22	40.27	32	941	1465	41.4	139	143	43	119	123.99	57	222	58	19	48	236	47	8	9	35	115	21	19	12	43.43	17
352_D0	87.74	7	8.79	12	14	28	5	0	15	11	28	38	13.27	63	12.63	45	11	27	16.24	17	4	20	21.85	9	9	76	104	9	35	17	13	32	34	17	6	3	12	10	42	95	4	57	6	12	7	14	9	42.22	14
353_D0	1	269	149	40	58	2	2	18	7	8	35	58	69	2	20.66	21	6	94	0	26	16	35.46	42.76	13.85	42	233	166	18.36	50	69	16	52	29	53	21	41	69	9	134	10	9	1	156	82.98	6	40	0	23.15	12
354_D0	15	161	92	46.65	23	6	27	2	24	9	41	390	111.99	14	23.38	25	13	260	1	43	26	83.98	59.71	43.78	58	1173	1178	15	197.23	99	24	199	135	107	418	16.33	14	31	125	39	7	7	76	64.8	33	51	12	22.29	38
355_D0	11	188	176	68.87	50	4	66	1	39	15	108	351	179.6	54	36	24	9	330	1	29	1	97	114.11	28.5	55	394	526	19	161	107.37	41	123	84.5	63	33	21	65	41	175	23	12	5	167	105.53	21	38	4	8	23
356_D0	15	71	77.75	21	9	0	26	10	2	1	19	47	69.32	3	18	9	0	36	1	71	3	67.85	24.06	17	12	154	346	12	46	13	25	23	41	33	54	13.09	29	11	73	1	0	0	133	43.23	0	13	1.23	4.61	0
357_D0	28	123	79.11	54	37	13	11	28	21	2	27	130	109.66	12	14.11	18	3	168	5	9	14	96.93	77.05	29.88	33	732	480	14	115	38	25	50	39	47	91	14	83	32	242	18	3	24	50	74	14	21	4	32.32	11
358_D0	3	166	146.84	52	66	4	5	4	8	9	30	82	33	1	31	29	20	139	9	33	12	29.03	40.42	36.14	47	312	324	5	43	43	20	44	42	37	143	23	29	22	83	5	3	2	56	55.43	5	30	1	13.7	12
360_D0	6.55	89	108.9	130.75	53	42	7	28	77	18	361	46	374.24	72	9.33	119	31	504	11	59	60	116.09	59.76	52.18	117	117	2391	49.73	244	257.58	168	71	218.7	143	16	25	28	21	484	145	11	28	89	135.45	37	46	49	179.83	38
362_D0	31.32	92	42.63	58.4	51	14	31	20	54	46.88	147	356	309.18	55	30	22	23	201	5.1	54	4	24.81	73.32	43.78	69	345	1035	24	138	109.66	82	88	125.99	81	137	9	13	55	201	44	3	26	18	53.36	12.78	39	5	104.23	21
363_D0	24.52	108	56.16	51.2	119	12	45	3	29	36	122	70	52.34	43	15.8	20	8	143	16	81	1	24.6	31.17	25.04	78	42	333	1	75	66	31	51	98	174	6	5	34	10	86	31	6	22	80	53.18	18	57	4.59	114.62	27
364_D0	35.64	142	106.5	35.06	44	7	16	15	38	42	71	22	115.57	44	25	36	9	128	29	56	11	53.5	55.65	22.88	63	186	116	8.91	69	88	16	87	66.99	48	21	25.38	45	10	116	35	6	24	84	53.68	16	42	33	56.57	34
365_D0	8.97	139	69.04	22	8	0	102	35	15	2	50	59	90.89	45	22	15	5	139	3	39	26	11.75	52.95	43	16	600	565	15.22	127	13	16	5	50	34	551	12	66	21	171	10	2	0	73	40.23	6	11	9.79	5.43	16
366_D0	8	26	15	5	36	0	7	3	2	16	9	46	43	5	0	2	4	50	0	5	38	10	16.95	7	13	96	149	3	21	32	4	9	28.79	28	38	0	0	0	38	6	2	0	7	15	0	6	0	5.25	6
367_D0	12.73	187	161.65	60.52	38	12	121	0	44	10	32	66	126.58	7	28.67	35	12	159	4	100	103	73.4	48.86	58.04	29	2355	1870	16.42	131	161.09	22	54	30	100	409	11.54	57	29	154	5	12	13	86	88.14	15	30	5	27.98	26
368_D0	4	49	54	0	6	9	41	11	3	0	3	92	7	7	14	1	2	31	2	7	4	22.77	15	11.29	12	88	74	0	13	8	13	39	13	5	21	2	20	10	55	3	2	13	11	10	9	16	0	24.58	6
369_D0	2	78	92.59	61	35	7	2	2	32	2	72	213	89	28	26	37	21	122	4	23	47	70.29	72.22	47.11	22	292	511	16	63	63	51	82	74.92	39	29	23.58	23	4	158	79	8	22	53	50.02	21	22	9	22.62	7
370_D0	1	176	171	105.04	87	28	105	14	40	36.97	133	108	217.38	25	38	74	1	397	7	34	26	161.91	95.65	47.49	94	1369	2215	20	216	159	32	51	177.96	164	261	13.63	47	57	221	41	28	5	115	112.91	16	65	18.81	90.16	44
371_D0	6.67	90	120.84	56.87	14	5	3	5	16	21.5	51	40	80.76	10	9	19	1	197	6	11	287	79.95	31.61	28.2	17	396	207	6.17	85	92	14	56	88	36	32	41	71	21	170	56	4	3	15	52	29	16	10	28.78	11
372_D0	14	124	177	36	75	15	8	20	18	16	49	57	140.24	11	24	37	6	151	2	39	63	42.51	20.34	17.15	17	337	905	11	75	54	44	57	53.94	30	145	116.15	96	36	99	26	12	3	151	60.49	32.14	14	21	35.8	45
373_D0	20.4	182	93.41	61.73	32	18	55	22	61	31	175	20	409.38	76	30	51	26	238	9.19	102	50	42.39	97.55	46.18	59	438	1637	63.39	195	103.38	121	48	148	78	161	18	21	46	332	99	2	35	57.99	68.48	13	41	28	39.09	42
374_D0	40	63	22	9.43	12	10	31	6	18	18	28	47	44.88	22	17.46	17	4	12	11	37	7	5.66	9.91	9.15	2	67	94	17	28.38	11	22	17	2	10	11	0	45	12	55	88	2	60	14	8.21	21	23	7	3.36	29
375_D0	3.73	15	0	5	0	0	0	0	5	0	0	8	0	0	0	24	0	0	2	0	0	2.28	0	0	0	4	0	18	0	0	0	0	0	0	0	5	0	0	13	0	0	0	91	0	3	0	0	0	0
376_D0	13.14	88	41	32	38	28	23	9	30	5	52	150	145.27	27	10.35	24	16	120	0	32	16	19.11	44.61	50.36	23	869	875	23.16	128.28	76	64	77	113	57	72	5	22	49	150	69	11	8	42.98	50.34	10	18	14	38.6	21
377_D0	6	139	126.07	79.58	122	10	55	19	75	33	316	196	251.91	85	26	52	15	402	14	52	82	82.03	116.38	72.46	75	865	2004	53.11	266	166	98	189	262.81	149	93	12.39	34	71	281	118	12	23	67	146.08	45	63	27	64.37	47
378_D0	37	54	72.37	24	46	9	15	8	22	14	11	8	65.66	40	10.14	29	7	59	10	39	11	27.76	79.05	44.09	8	90	236	5	50.25	25	49	42	20	10	20	11.03	16	14	101	19	0	42	51	25.53	3	22	3	7	17
379_D0	10.98	157	104	36	31	23	26	14	42	13	81	49	91.16	35	46	31	1	155	10	28	27	107.69	58.73	35.06	32	575	489	14	119.38	123	34	68	73	87	77	37.19	27	37	192	13	1	7	112	55.15	13	41	11	19.19	15
380_D0	7	211	176	59	64	0	10	23	25	5	34	56	49.99	34	74	15	2	139	2	177	1	30.67	62.58	31.54	37	757	204	21	121	30	45	44	97	52	50	71.62	106	39	204	38	9	18	167	35.91	7	20	15	109.69	11
382_D0	2.22	179	273.59	50	97	6	22	14	8	11	80	134	144.4	7	69	39	32	146	0	47	19	52.46	23.58	18.32	14	152	345	0	126	57.98	24	11	41	97	40	19	43	34	101	7	8	22	139	48.67	6	36	8	4.66	8
383_D0	46.22	13	31.35	15	69	35	1	9	20	22	49	125	66.06	66	7.1	39	2	84	22	46	7	29.23	53.53	42.1	28	132	147	12	71	38	44	39	44	34	18	23	24	19	166	12	11	31	39	28	6	55	12	36.37	1
384_D0	13	45	65.48	18	48	4	18	3	11	36	12	8	27.12	16	22.85	7	3	77	10	12	12	15.68	58.72	17.02	11	35	136	2	50	24	5	22	44	41	14	14.23	50	16	29	12	2	15	11	11.22	5	9	2	23	23
385_D0	64.01	91	73.95	34	26	21	13	5	26	9	57	179	141	21	13	18	6	140	8	36	24	29.72	42.94	31	25	307	741	28	119	64.86	1	62	110	35	79	15.86	22	26	151	75	1	24	27	36.61	19	16	11	16.6	19
[truncated: 5,000 more columns]
