# Supplementary material for: A Machine Learning Model for the Prediction of COVID-19 Severity Using RNA-Seq, Clinical, and Co-Morbidity Data
Source: Diagnostics (Basel). 2024 Jun 18;14(12):1284. doi: 10.3390/diagnostics14121284 (PMC11202902; doi:10.3390/diagnostics14121284)
Supplement: Supplementary file 1 [file diagnostics-14-01284-s001.zip › Table S2.xlsx]

## Sheet: Table-S2
Clinical features information of COVID-19 patients (at day 0), in LaSalle et al., 2022
Samples	Age cat	BMI cat	abs_neut_0_cat	abs_lymph_0_cat	abs_mono_0_cat	creat_0_cat	crp_0_cat	ddimer_0_cat	ldh_0_cat	Trop_72h	viremia_0	Severity class
1_D0	1	4	3	2	2	2	1	1	2	0	0	3
2_D0	5	3	2	1	1	1	3	2	2	0	0	4
3_D0	2	5	2	3	2	1	2	0	3	0	0	5
4_D0	2	2	2	3	2	1	1	2	2	0	0	3
5_D0	3	4	3	2	3	2	4	2	3	0	0	3
6_D0	4	2	3	2	3	3	5	3	3	0	0	3
7_D0	4	2	4	1	2	2	5	2	2	0	0	2
9_D0	2	2	3	2	2	2	4	3	3	0	1	3
11_D0	3	2	3	3	2	2	0	0	0	0	0	5
12_D0	5	2	5	3	3	3	0	5	5	0	0	3
13_D0	5	2	3	1	1	1	4	2	3	0	1	2
14_D0	3	2	2	2	2	1	4	2	5	1	2	2
15_D0	1	4	4	5	3	1	5	3	2	0	0	3
17_D0	3	1	5	2	4	3	4	5	2	0	0	4
19_D0	3	2	2	1	2	3	5	2	2	0	1	4
20_D0	1	5	3	5	2	1	0	2	0	0	0	5
22_D0	5	1	4	2	3	2	5	5	5	0	0	3
23_D0	2	3	3	4	2	2	4	2	2	0	0	3
24_D0	4	2	3	3	2	1	4	4	3	0	0	3
26_D0	4	3	3	2	3	3	2	1	1	0	0	3
27_D0	5	1	2	4	4	2	2	2	1	0	0	5
29_D0	2	3	2	3	2	1	2	1	3	0	2	4
30_D0	1	1	3	3	1	1	1	1	1	0	0	3
31_D0	5	3	2	1	2	2	3	3	3	0	0	3
32_D0	3	4	3	2	4	5	2	2	2	1	0	2
33_D0	2	3	3	3	3	1	4	2	4	0	1	3
35_D0	2	3	2	2	2	1	1	2	2	0	0	4
36_D0	3	2	3	2	3	2	4	2	4	0	0	3
37_D0	3	1	3	3	2	1	2	1	2	0	0	4
38_D0	5	3	3	2	2	5	4	4	2	1	1	3
39_D0	3	1	2	3	1	1	1	1	2	0	0	3
40_D0	5	2	5	2	5	5	5	4	2	0	0	3
41_D0	1	3	4	1	3	1	3	4	2	0	1	3
42_D0	2	3	2	4	2	1	1	1	5	1	0	2
43_D0	2	1	3	4	3	2	1	5	2	1	0	2
45_D0	5	4	4	2	3	4	4	4	5	1	2	2
46_D0	5	0	3	4	3	4	4	4	5	1	0	3
47_D0	3	3	2	2	2	3	3	2	3	0	1	3
48_D0	3	2	4	5	4	2	5	4	5	0	2	3
49_D0	2	2	3	2	3	5	4	3	5	0	0	2
50_D0	5	2	2	2	3	1	3	2	4	0	1	4
52_D0	2	3	3	4	2	1	4	3	3	0	1	3
53_D0	3	2	3	2	2	2	5	3	3	0	2	2
54_D0	4	2	2	4	3	2	1	1	1	0	0	3
56_D0	3	1	3	3	3	2	5	3	5	0	1	2
57_D0	4	1	4	3	4	4	5	5	5	0	2	2
58_D0	3	2	3	1	2	3	3	4	5	0	2	2
59_D0	2	3	2	5	3	2	2	0	2	0	0	3
60_D0	4	3	3	2	3	2	5	4	4	0	1	2
61_D0	1	5	2	2	4	1	0	0	0	0	0	5
62_D0	2	2	2	2	3	2	2	2	2	0	0	3
63_D0	4	2	3	3	2	2	2	3	4	0	0	2
64_D0	4	2	3	1	2	2	5	5	5	1	2	2
66_D0	4	3	3	2	3	3	5	4	4	0	0	2
67_D0	3	3	4	2	2	1	5	4	5	0	0	2
68_D0	3	3	4	2	5	2	4	3	2	0	2	2
69_D0	5	3	3	2	3	3	5	5	3	0	1	3
70_D0	2	2	2	4	2	1	1	2	2	0	0	4
73_D0	4	2	3	4	3	1	2	2	2	0	0	3
74_D0	2	3	3	3	1	1	5	5	5	0	0	2
75_D0	3	2	3	1	1	2	5	5	5	0	2	2
76_D0	5	2	5	4	5	5	4	5	2	1	0	3
77_D0	5	1	4	3	5	2	4	4	3	0	0	3
78_D0	5	0	5	2	5	2	4	3	1	0	0	3
79_D0	5	1	4	3	3	5	5	5	2	1	0	3
80_D0	3	3	3	2	2	2	3	2	3	0	0	3
81_D0	3	3	2	3	3	2	3	3	3	0	0	5
82_D0	5	2	3	2	1	1	5	3	5	0	0	2
83_D0	1	2	2	2	2	2	2	1	2	0	0	5
84_D0	1	2	3	5	3	1	1	1	1	0	1	5
87_D0	4	3	3	2	2	1	3	4	3	0	0	3
89_D0	3	2	3	1	3	2	4	2	5	1	2	2
91_D0	3	1	2	4	3	3	2	2	2	0	0	4
92_D0	5	1	3	1	3	2	1	3	5	0	0	3
93_D0	3	3	3	3	3	2	5	4	5	0	1	3
94_D0	3	2	4	2	2	2	5	3	5	0	2	2
96_D0	1	3	3	2	1	1	4	3	2	0	0	4
97_D0	5	1	3	2	2	2	3	4	5	0	2	2
98_D0	5	2	3	3	5	2	3	0	0	0	0	3
99_D0	3	3	3	4	3	1	2	3	3	0	1	3
100_D0	2	2	3	3	3	2	3	2	2	0	0	3
101_D0	3	4	3	3	2	2	4	3	4	0	1	3
102_D0	1	2	2	2	2	2	1	2	2	0	0	3
103_D0	3	3	3	5	3	2	4	3	3	0	0	3
106_D0	1	1	3	2	1	2	3	3	4	0	0	3
108_D0	2	2	3	2	3	2	5	3	3	0	0	3
109_D0	5	2	3	2	3	5	3	4	5	1	0	3
112_D0	2	4	3	2	2	1	0	2	5	0	0	2
113_D0	4	4	2	3	3	2	0	3	2	0	0	3
114_D0	4	3	3	1	2	4	0	3	2	0	1	3
115_D0	4	2	5	1	5	2	0	3	3	0	0	2
116_D0	3	1	3	3	2	2	0	2	4	0	1	4
117_D0	3	3	3	2	2	2	0	3	4	0	0	3
119_D0	3	4	3	1	3	2	0	2	1	0	0	3
121_D0	5	2	3	3	3	3	2	3	2	0	0	3
122_D0	1	3	3	4	3	1	4	5	5	0	0	3
123_D0	1	5	2	3	1	1	1	1	3	0	0	5
124_D0	3	3	2	2	2	2	2	2	3	0	0	5
125_D0	2	2	3	3	2	2	4	2	3	0	1	2
127_D0	5	3	5	3	5	2	1	1	2	0	0	3
129_D0	1	5	2	3	1	1	0	0	0	0	0	5
130_D0	3	3	3	3	3	3	2	5	2	0	0	4
131_D0	2	2	3	2	2	2	3	1	4	0	2	3
132_D0	4	2	3	2	2	4	5	3	5	0	2	2
134_D0	5	3	3	3	4	3	4	3	3	0	2	2
135_D0	3	3	3	3	2	2	4	3	3	0	1	4
136_D0	1	4	3	2	2	2	2	2	3	0	0	2
137_D0	4	2	3	3	4	2	3	2	3	0	0	3
139_D0	2	3	3	3	1	2	4	5	5	0	0	3
140_D0	4	2	2	2	2	2	2	3	4	0	1	3
144_D0	4	4	3	1	3	5	4	3	4	0	2	2
145_D0	4	2	3	5	2	3	1	3	2	1	0	1
146_D0	1	2	2	4	4	1	2	2	2	0	0	5
148_D0	5	5	2	2	3	1	1	2	2	0	0	4
149_D0	4	2	4	3	3	1	4	4	4	0	0	2
150_D0	4	1	3	1	2	2	5	3	3	1	1	2
152_D0	4	2	4	1	2	2	5	3	2	0	2	2
153_D0	2	3	4	3	3	4	4	4	4	0	2	2
154_D0	5	5	0	0	0	0	0	0	0	0	2	1
155_D0	3	3	3	3	1	2	4	2	3	0	0	3
156_D0	2	3	3	4	3	1	2	1	3	0	0	4
158_D0	5	1	3	5	3	1	4	3	3	0	0	3
159_D0	4	1	2	1	2	2	3	3	4	0	0	4
160_D0	4	1	3	2	1	5	5	5	5	1	2	3
161_D0	3	3	3	4	3	1	1	3	2	0	0	3
162_D0	4	2	3	2	2	2	5	2	3	0	0	3
165_D0	2	3	4	4	2	1	5	2	2	0	0	3
166_D0	3	2	3	2	2	2	5	3	4	0	0	3
167_D0	2	2	3	4	3	1	3	3	3	0	0	4
168_D0	4	4	2	1	2	3	5	3	3	0	0	3
169_D0	2	2	2	4	3	2	2	1	2	0	0	3
171_D0	1	5	2	4	2	2	0	0	0	0	0	5
172_D0	3	3	3	3	0	1	3	2	4	0	2	2
174_D0	5	5	0	0	0	0	0	0	0	0	1	3
175_D0	4	4	2	2	4	4	2	2	2	0	0	3
177_D0	1	4	2	5	2	1	2	3	3	0	0	3
178_D0	1	3	2	2	1	1	1	0	1	0	0	5
179_D0	4	2	4	4	3	2	5	5	4	0	2	2
180_D0	4	1	2	2	1	2	4	5	5	0	2	2
182_D0	4	2	3	2	3	2	3	3	0	0	0	4
184_D0	3	3	3	4	2	1	3	1	3	0	1	3
185_D0	3	3	3	2	2	1	4	2	4	0	0	2
186_D0	3	5	4	2	3	1	5	2	4	0	1	3
187_D0	3	2	3	3	2	1	2	1	2	0	0	3
188_D0	3	2	2	2	2	1	5	3	3	0	1	3
190_D0	3	2	2	3	2	2	3	1	3	0	1	3
191_D0	3	1	3	2	2	1	2	2	2	0	0	3
192_D0	1	5	2	3	2	1	1	3	1	0	0	5
193_D0	3	1	3	2	2	1	4	3	4	0	1	3
194_D0	4	2	2	3	2	1	3	2	2	0	0	3
195_D0	2	4	3	4	2	1	4	4	4	0	2	2
196_D0	3	3	2	2	3	1	2	2	3	0	1	3
197_D0	1	4	3	3	2	2	1	5	4	0	2	3
198_D0	2	1	3	3	2	2	3	2	3	0	0	3
203_D0	2	2	3	2	3	1	4	2	4	0	2	2
204_D0	3	4	2	1	2	4	3	2	4	0	1	3
207_D0	5	1	2	4	2	2	2	3	3	0	0	4
208_D0	4	2	3	5	3	1	2	2	2	0	0	4
209_D0	3	5	3	5	3	1	2	1	1	0	2	5
210_D0	4	3	3	2	5	2	2	1	2	0	0	4
211_D0	5	3	3	3	4	3	4	3	2	0	0	3
212_D0	3	2	2	2	2	5	0	0	0	0	0	5
213_D0	3	3	3	2	1	2	3	2	1	0	0	4
214_D0	3	3	2	2	1	2	4	1	5	0	2	3
217_D0	4	3	2	3	1	3	3	4	4	0	0	3
218_D0	2	1	2	3	2	2	0	0	0	0	0	5
220_D0	4	2	1	1	1	1	4	3	2	0	0	4
221_D0	2	3	3	5	4	1	2	2	2	0	0	3
222_D0	5	2	3	1	3	3	2	3	3	0	1	3
223_D0	2	5	3	2	2	2	3	1	2	0	0	5
224_D0	3	2	3	2	2	2	5	2	4	0	0	3
225_D0	2	5	0	0	0	0	0	0	0	0	0	5
226_D0	5	1	5	2	5	5	4	5	3	1	0	3
227_D0	2	3	4	2	5	1	5	3	5	0	1	3
228_D0	4	2	5	4	4	3	5	3	5	1	2	2
229_D0	4	3	3	4	3	1	4	3	2	0	1	3
230_D0	5	3	3	2	2	3	4	2	3	0	2	2
231_D0	5	1	3	2	2	1	3	4	2	0	0	3
235_D0	3	2	2	3	1	1	3	3	3	0	1	3
236_D0	2	2	3	3	2	2	3	3	5	0	0	4
237_D0	3	1	4	2	3	1	5	3	2	0	1	2
238_D0	3	2	4	3	2	1	5	2	5	0	0	3
239_D0	4	3	3	3	4	1	4	4	3	0	0	3
241_D0	2	2	3	2	3	2	4	2	2	0	0	3
242_D0	5	2	3	1	0	1	5	2	4	1	2	2
243_D0	2	2	4	3	1	1	4	3	5	0	2	2
244_D0	2	4	3	3	3	2	4	2	5	0	0	2
245_D0	3	2	0	0	0	2	3	2	2	0	0	5
246_D0	3	3	3	3	3	3	4	1	5	0	0	3
249_D0	4	3	3	1	4	2	2	4	4	0	0	4
250_D0	5	2	3	2	1	2	5	4	3	0	2	3
253_D0	3	1	5	3	3	3	5	5	5	1	0	2
254_D0	2	3	2	3	2	2	2	1	1	0	0	5
257_D0	3	3	3	3	2	1	4	3	5	0	1	2
258_D0	4	2	3	3	2	1	3	2	3	0	0	3
259_D0	5	1	5	1	2	3	4	2	2	0	1	3
261_D0	4	2	2	3	1	1	2	4	3	0	1	2
262_D0	3	1	3	2	1	1	5	3	3	0	0	2
263_D0	4	2	4	2	3	4	4	3	2	0	0	4
264_D0	3	3	2	2	1	1	2	3	3	0	1	5
267_D0	3	3	3	3	2	2	4	4	3	0	0	3
268_D0	1	4	4	3	5	2	5	5	5	0	0	3
272_D0	3	3	3	3	3	1	2	1	3	0	0	4
274_D0	3	2	3	4	5	2	2	2	2	0	0	4
275_D0	1	2	1	2	1	1	1	3	4	0	1	2
276_D0	2	3	3	4	2	1	3	2	3	0	0	3
277_D0	4	2	2	1	2	2	2	3	2	0	2	3
278_D0	2	3	4	3	3	2	5	3	3	0	0	3
279_D0	2	4	3	3	3	2	5	2	4	0	2	3
280_D0	4	2	3	3	2	1	4	2	2	0	1	3
281_D0	3	2	4	1	2	2	4	2	3	0	0	3
282_D0	1	4	3	4	1	2	1	2	3	0	0	3
283_D0	4	4	3	2	2	2	4	2	3	0	2	3
284_D0	2	4	3	3	3	1	4	2	5	0	0	2
285_D0	5	2	2	4	3	2	1	3	1	0	0	3
287_D0	2	3	2	3	2	2	3	3	3	0	0	3
288_D0	3	3	2	2	2	1	3	2	5	0	1	2
289_D0	5	2	3	3	4	3	2	3	2	1	0	4
291_D0	5	3	3	1	1	2	4	3	4	0	2	2
292_D0	2	3	2	3	2	2	3	2	2	0	1	3
293_D0	3	4	4	2	2	3	3	3	2	0	0	3
295_D0	3	2	4	3	3	2	3	3	4	0	1	3
297_D0	2	3	3	5	0	2	4	2	3	0	0	4
298_D0	2	4	3	3	3	4	4	2	1	0	0	3
299_D0	4	2	2	2	2	4	3	2	3	0	0	2
300_D0	4	2	2	2	3	1	5	2	1	0	0	3
302_D0	5	2	4	2	5	4	2	2	2	0	2	2
303_D0	4	3	3	1	2	4	4	5	5	0	0	3
304_D0	2	2	3	5	3	1	1	1	2	0	2	4
305_D0	5	1	3	2	4	5	4	3	1	1	0	2
306_D0	3	3	5	0	3	2	5	3	5	0	2	2
307_D0	1	3	3	2	2	2	1	3	3	0	0	3
309_D0	4	1	3	1	1	1	5	5	5	0	2	2
310_D0	1	4	3	3	4	1	2	1	2	0	0	3
311_D0	1	4	3	3	4	2	4	2	4	0	0	4
312_D0	3	3	3	2	3	1	4	2	3	0	0	3
313_D0	1	3	2	4	3	2	3	1	2	0	0	5
314_D0	3	3	2	3	1	1	2	3	4	0	0	3
315_D0	2	3	4	4	4	2	4	4	4	0	0	3
316_D0	4	4	3	4	3	2	3	3	3	0	0	4
318_D0	5	2	3	1	2	2	5	3	4	0	0	3
319_D0	1	2	2	3	2	2	3	2	4	0	1	4
320_D0	5	2	2	3	1	2	4	2	2	0	0	3
321_D0	4	2	3	2	2	2	5	0	5	0	2	2
322_D0	2	3	3	1	1	1	5	2	2	0	0	3
323_D0	5	4	2	5	4	2	1	2	4	0	0	4
324_D0	4	3	2	5	5	3	3	5	3	0	0	2
325_D0	2	3	3	3	2	2	2	0	4	0	0	3
326_D0	2	5	2	4	2	2	0	2	0	0	1	5
328_D0	2	1	3	3	2	1	1	1	2	0	0	4
329_D0	4	2	3	2	2	1	5	3	5	0	0	3
330_D0	3	3	2	4	2	3	3	1	3	0	0	3
331_D0	3	2	3	3	4	5	1	4	3	0	2	4
333_D0	3	2	3	2	3	1	2	1	2	0	0	5
334_D0	2	3	3	3	2	2	4	5	5	0	0	2
336_D0	3	3	4	2	2	3	5	4	5	0	0	3
339_D0	3	1	4	2	1	2	5	2	3	0	0	3
340_D0	4	4	3	1	2	1	4	3	5	0	1	2
341_D0	2	3	3	4	2	1	3	2	2	0	0	3
342_D0	4	2	4	2	3	2	5	3	4	0	2	2
344_D0	2	1	3	4	5	2	4	2	2	0	0	4
345_D0	3	2	3	2	2	2	3	2	1	0	0	4
346_D0	5	2	3	1	2	3	4	4	3	0	0	2
347_D0	1	1	2	4	3	1	1	1	3	0	0	4
348_D0	5	3	2	5	4	4	1	2	2	0	0	3
349_D0	3	5	4	2	4	2	4	1	3	0	0	4
350_D0	2	4	2	4	2	2	1	3	1	0	0	5
351_D0	5	2	4	2	3	2	4	5	5	0	0	3
352_D0	5	1	2	1	2	3	3	3	2	0	2	3
353_D0	2	3	2	2	2	2	3	2	2	0	0	3
354_D0	2	3	4	3	2	2	5	2	2	0	0	3
355_D0	1	2	1	1	1	2	4	1	4	0	0	3
356_D0	4	1	4	2	3	2	3	3	3	0	2	2
357_D0	2	5	2	4	2	1	1	3	1	0	0	5
358_D0	4	1	4	2	2	1	5	3	5	0	1	2
360_D0	3	2	3	1	1	1	5	3	5	0	2	2
362_D0	4	1	5	1	2	5	4	4	2	1	0	2
363_D0	3	3	3	2	2	2	3	3	3	0	1	3
364_D0	2	4	3	3	2	1	4	1	2	0	2	2
365_D0	4	1	3	2	2	2	2	2	2	0	0	3
366_D0	2	3	3	1	2	2	0	0	0	0	1	5
367_D0	2	2	3	1	1	2	5	3	3	0	1	3
368_D0	3	2	4	2	3	2	4	2	4	0	0	3
369_D0	5	4	2	2	3	1	1	1	1	0	0	3
370_D0	3	2	3	2	3	1	2	2	2	0	0	4
371_D0	3	3	3	3	5	1	1	1	2	0	0	4
372_D0	2	3	2	1	1	2	4	2	3	0	0	3
373_D0	3	3	2	3	2	1	2	3	4	0	0	3
374_D0	4	4	2	4	3	2	4	2	2	0	0	3
375_D0	4	3	3	2	2	1	4	2	3	0	0	4
376_D0	3	2	3	3	2	1	4	3	5	0	0	2
377_D0	5	1	3	1	1	3	3	2	5	0	2	2
378_D0	3	2	3	2	2	2	3	2	3	0	0	3
379_D0	3	3	3	2	1	2	5	2	3	0	0	3
380_D0	2	5	2	2	3	2	2	2	2	0	0	3
382_D0	4	5	5	2	0	4	3	5	5	0	1	1
383_D0	3	2	4	2	2	1	5	3	5	0	0	3
384_D0	4	2	2	3	2	5	1	4	2	1	0	4
385_D0	1	5	4	3	2	1	5	2	3	0	1	3
