# Supplementary material for: A Machine Learning Model for the Prediction of COVID-19 Severity Using RNA-Seq, Clinical, and Co-Morbidity Data
Source: Diagnostics (Basel). 2024 Jun 18;14(12):1284. doi: 10.3390/diagnostics14121284 (PMC11202902; doi:10.3390/diagnostics14121284)
Supplement: Supplementary file 1 [file diagnostics-14-01284-s001.zip › Table S3.xlsx]

## Sheet: Table-S3
Co-morbidity information of COVID-19 patients (at day 0), in LaSalle et al., 2022
Samples	Age cat	BMI cat	HEART	LUNG	KIDNEY	DIABETES	HTN	IMMUNO	Resp_Symp	Fever_Sympt	GI_Symp
1_D0	1	4	0	0	0	0	0	0	1	1	1
2_D0	2	2	0	0	0	0	0	0	1	1	1
3_D0	3	4	0	1	0	0	0	0	1	0	1
4_D0	1	2	0	0	0	0	0	0	1	1	0
5_D0	3	3	0	0	0	1	1	0	1	1	1
6_D0	1	1	1	0	0	0	0	0	1	0	0
7_D0	2	2	0	0	0	1	0	0	1	1	0
9_D0	5	2	0	1	1	0	1	0	1	0	1
11_D0	3	2	0	0	0	0	0	0	1	1	1
12_D0	2	4	0	0	0	1	0	0	1	1	0
13_D0	4	4	1	1	0	1	1	0	1	0	1
14_D0	4	3	0	0	1	0	1	1	1	1	1
15_D0	4	2	1	0	0	0	1	1	1	1	0
17_D0	3	1	0	0	0	0	1	0	1	1	0
19_D0	2	2	0	0	0	0	0	0	1	1	1
20_D0	3	3	0	0	0	0	0	0	1	1	0
22_D0	3	4	1	0	0	1	0	1	1	0	1
23_D0	5	2	0	0	0	1	1	0	1	1	1
24_D0	5	2	1	1	1	0	1	0	1	1	0
26_D0	1	3	0	0	0	0	0	0	1	1	1
27_D0	1	5	0	0	0	0	0	0	1	0	1
29_D0	3	3	0	0	0	0	0	0	1	1	1
30_D0	2	2	0	0	0	0	0	0	1	1	1
31_D0	5	3	1	0	1	1	0	1	1	0	0
32_D0	1	5	0	0	0	1	0	0	1	1	1
33_D0	5	2	0	0	0	0	1	0	1	0	0
35_D0	3	3	1	0	1	1	1	0	1	0	1
36_D0	2	2	0	0	0	0	0	0	1	1	1
37_D0	4	2	0	0	0	1	1	0	1	0	0
38_D0	5	3	0	0	1	1	1	0	1	1	0
39_D0	3	3	0	0	0	1	1	0	1	1	1
40_D0	1	4	0	0	0	0	0	0	1	1	0
41_D0	4	2	0	1	1	0	0	0	1	1	1
42_D0	2	3	0	0	0	0	0	0	1	0	0
43_D0	3	2	0	0	0	0	0	1	1	1	1
45_D0	4	2	1	0	0	1	1	0	1	0	0
46_D0	4	4	0	0	1	1	0	0	1	1	1
47_D0	4	2	1	0	0	0	1	0	0	0	0
48_D0	1	2	0	0	0	0	0	1	1	1	1
49_D0	5	5	0	0	0	0	1	0	1	1	1
50_D0	4	2	0	0	0	0	1	0	1	1	0
52_D0	1	4	0	0	0	1	0	0	1	1	0
53_D0	4	1	0	0	0	0	0	0	1	1	1
54_D0	4	2	0	0	0	1	1	0	1	1	0
56_D0	2	3	0	0	0	1	1	0	1	1	0
57_D0	5	5	0	0	0	0	1	1	1	1	0
58_D0	3	3	0	0	0	0	1	0	1	1	1
59_D0	2	3	0	0	0	0	0	0	1	1	0
60_D0	5	1	0	0	0	1	1	1	1	1	0
61_D0	4	1	0	0	0	0	0	0	1	1	1
62_D0	4	1	1	0	1	1	1	0	1	0	0
63_D0	3	3	1	1	0	1	1	0	1	0	0
64_D0	4	2	0	0	0	0	1	0	1	0	1
66_D0	2	3	0	0	0	0	0	0	1	1	1
67_D0	3	2	0	0	0	0	1	0	1	1	1
68_D0	2	2	0	0	0	0	1	0	1	1	1
69_D0	4	4	0	0	1	1	1	0	1	1	1
70_D0	2	2	0	0	0	0	0	0	1	1	1
73_D0	3	1	1	1	0	0	1	0	1	1	0
74_D0	1	5	0	0	0	0	0	0	1	1	0
75_D0	3	3	0	0	0	0	0	0	1	1	1
76_D0	5	5	0	0	0	0	0	0	1	0	0
77_D0	4	4	1	0	1	0	1	0	1	1	1
78_D0	1	4	0	0	0	0	0	0	1	1	1
79_D0	1	3	0	0	0	0	0	0	1	1	1
80_D0	4	2	0	0	0	1	1	0	1	0	0
81_D0	4	1	0	0	0	1	1	1	1	1	0
82_D0	4	2	0	0	0	0	0	1	1	1	0
83_D0	3	3	0	1	0	1	1	0	1	1	1
84_D0	3	3	0	0	0	1	0	0	1	1	0
87_D0	3	5	0	0	0	1	0	0	1	1	0
89_D0	3	2	0	0	0	1	1	0	1	1	1
91_D0	3	2	0	0	0	0	0	0	1	0	0
92_D0	5	2	0	0	0	0	1	0	1	0	0
93_D0	3	2	0	0	0	0	1	0	1	1	0
94_D0	3	2	0	1	0	0	0	0	1	1	0
96_D0	3	1	0	0	0	0	0	0	1	1	1
97_D0	1	5	0	0	0	0	0	0	1	1	0
98_D0	3	1	0	0	0	0	0	1	1	1	1
99_D0	4	2	0	1	0	1	1	0	1	1	1
100_D0	2	4	0	0	0	1	0	0	1	0	0
101_D0	3	3	1	1	0	1	1	0	1	1	1
102_D0	1	4	0	0	0	0	0	0	1	1	0
103_D0	2	1	0	0	0	0	0	0	1	1	1
106_D0	5	3	0	0	0	0	1	0	1	0	1
108_D0	1	5	0	0	0	0	0	0	1	0	1
109_D0	2	2	0	0	0	1	0	0	1	1	0
112_D0	3	4	0	0	0	1	1	0	1	0	1
113_D0	5	1	0	0	0	0	0	0	0	1	0
114_D0	4	2	0	1	0	0	0	0	1	0	0
115_D0	3	5	0	0	0	1	0	0	1	1	0
116_D0	4	3	0	1	0	0	1	0	1	1	1
117_D0	5	3	0	0	0	0	1	0	0	0	1
119_D0	3	2	0	0	1	1	1	0	0	0	0
121_D0	3	3	0	0	0	1	1	0	1	1	0
122_D0	3	3	0	0	0	0	0	0	1	1	1
123_D0	4	3	1	1	0	1	1	0	1	1	0
124_D0	2	1	0	0	0	0	1	0	1	1	0
125_D0	5	1	0	0	0	0	1	0	1	1	1
127_D0	4	2	0	0	0	0	0	1	1	1	0
129_D0	2	3	0	1	0	0	0	0	1	1	0
130_D0	5	2	1	1	0	1	0	0	1	0	0
131_D0	2	5	0	0	0	0	0	0	1	1	1
132_D0	3	2	0	0	0	0	0	0	1	0	0
134_D0	2	5	0	0	0	0	0	0	1	1	0
135_D0	5	1	0	0	0	1	1	0	1	0	0
136_D0	2	3	0	0	0	0	0	0	1	1	1
137_D0	4	2	0	0	0	1	1	0	1	1	1
139_D0	4	3	0	1	0	1	1	0	1	1	0
140_D0	2	3	0	0	0	0	0	0	1	0	0
144_D0	5	3	1	0	1	1	1	0	1	1	0
145_D0	5	1	0	0	0	0	0	0	1	0	0
146_D0	5	3	1	0	1	0	1	0	1	0	0
148_D0	4	2	0	0	0	1	0	0	1	1	0
149_D0	3	2	0	0	0	0	0	1	1	0	1
150_D0	2	2	0	0	0	0	0	0	1	1	0
152_D0	3	1	0	0	0	0	0	0	1	1	0
153_D0	3	2	0	0	0	0	0	0	1	1	1
154_D0	4	3	1	0	0	1	1	0	1	1	0
155_D0	4	2	0	0	0	0	0	0	1	0	1
156_D0	2	2	0	0	0	0	0	0	1	1	0
158_D0	5	2	1	1	1	0	1	0	1	1	0
159_D0	2	2	0	0	0	0	0	0	1	1	0
160_D0	2	4	0	0	0	1	0	0	1	1	0
161_D0	3	2	0	0	0	1	1	0	1	1	1
162_D0	3	3	1	0	0	1	1	0	1	1	1
165_D0	4	3	0	0	0	1	1	0	1	1	0
166_D0	5	2	0	0	0	0	1	0	1	0	0
167_D0	3	1	0	0	1	1	0	0	1	1	1
168_D0	2	3	0	0	0	0	1	0	1	1	1
169_D0	3	3	0	1	0	0	0	0	1	1	0
171_D0	4	2	0	1	0	1	1	0	1	0	1
172_D0	5	1	1	1	1	0	1	0	1	0	0
174_D0	4	3	1	1	1	1	1	0	0	0	0
175_D0	4	2	0	0	0	1	1	0	1	1	0
177_D0	3	1	0	0	0	1	1	1	1	1	1
178_D0	4	2	0	0	1	0	0	0	0	0	0
179_D0	3	3	0	0	0	0	1	0	1	1	1
180_D0	3	3	0	0	0	1	0	0	1	1	0
182_D0	1	4	0	1	0	0	0	0	1	1	1
184_D0	5	1	0	1	0	1	0	0	1	1	0
185_D0	3	3	1	0	0	1	1	0	1	1	0
186_D0	3	2	0	1	0	1	0	0	1	1	0
187_D0	1	2	0	0	0	0	0	1	1	1	1
188_D0	2	3	0	0	0	1	1	0	1	1	0
190_D0	4	2	0	1	0	0	0	0	1	1	0
191_D0	2	3	0	0	0	1	0	0	1	1	1
192_D0	2	4	0	0	0	0	0	0	1	1	0
193_D0	4	2	0	0	0	1	1	0	1	1	0
194_D0	3	2	0	0	0	0	0	0	1	1	0
195_D0	1	4	0	1	0	0	0	0	1	1	1
196_D0	4	4	0	0	0	1	1	0	1	1	1
197_D0	2	4	0	0	0	0	0	0	1	1	1
198_D0	5	2	1	1	0	0	1	0	0	0	1
203_D0	2	3	0	0	0	1	1	0	1	0	0
204_D0	3	3	0	0	0	1	0	0	1	1	1
207_D0	5	2	0	1	1	0	1	0	1	0	1
208_D0	2	3	0	1	0	0	0	0	1	1	1
209_D0	5	2	1	0	1	1	1	0	1	1	0
210_D0	5	3	0	0	0	1	1	0	1	0	0
211_D0	2	3	0	0	0	0	0	0	1	1	0
212_D0	3	3	0	0	1	1	1	0	1	0	1
213_D0	3	4	1	0	0	0	1	0	1	0	0
214_D0	3	2	0	0	0	0	0	0	1	1	0
217_D0	2	3	0	1	0	0	0	0	1	1	1
218_D0	2	4	0	0	0	1	1	0	1	1	1
220_D0	4	2	0	0	0	0	0	0	1	0	0
221_D0	2	5	0	0	0	0	0	0	1	1	0
222_D0	1	1	0	1	0	0	0	0	1	1	0
223_D0	4	2	0	0	0	0	0	1	0	0	0
224_D0	5	2	0	1	1	1	0	0	1	1	1
225_D0	4	3	1	0	1	1	1	0	1	0	1
226_D0	2	2	0	0	0	0	0	0	1	1	0
227_D0	5	1	1	1	1	1	1	0	1	1	0
228_D0	3	3	0	0	0	1	1	0	1	1	1
229_D0	1	3	0	0	0	0	0	0	1	1	1
230_D0	4	1	0	0	0	0	1	0	1	1	0
231_D0	5	3	0	1	0	1	1	0	1	0	0
235_D0	1	4	0	1	0	0	0	0	1	0	0
236_D0	1	4	0	0	0	0	0	0	1	1	1
237_D0	3	3	0	1	0	0	0	0	1	0	0
238_D0	1	3	0	0	0	0	0	0	1	1	1
239_D0	3	3	0	1	0	1	0	0	1	1	1
241_D0	2	3	0	0	0	0	1	0	1	1	1
242_D0	4	4	0	1	0	1	1	0	1	0	1
243_D0	5	2	0	0	1	0	1	0	1	0	0
244_D0	1	2	0	0	0	0	0	0	1	1	0
245_D0	3	4	1	1	1	0	1	0	1	1	0
246_D0	5	2	0	0	0	0	1	0	1	0	0
249_D0	4	2	0	0	0	0	0	0	1	1	0
250_D0	2	3	0	1	0	0	0	0	1	1	1
253_D0	5	4	1	1	0	1	1	0	1	0	1
254_D0	4	3	0	0	0	0	1	0	1	1	0
257_D0	2	3	0	0	0	0	0	0	1	1	0
258_D0	2	5	0	1	0	0	0	0	1	1	0
259_D0	2	1	0	0	0	1	0	0	1	1	1
261_D0	4	2	1	1	0	1	1	0	1	0	1
262_D0	3	4	0	1	1	1	1	0	1	0	0
263_D0	2	3	0	1	0	1	1	0	1	0	0
264_D0	3	3	0	0	0	0	1	0	1	1	1
267_D0	3	2	0	0	0	0	1	0	1	0	1
268_D0	3	2	1	1	0	1	1	1	1	0	1
272_D0	2	3	0	0	0	0	0	0	1	1	0
274_D0	3	3	0	0	0	0	1	0	1	0	0
275_D0	3	1	0	0	0	1	0	0	1	1	0
276_D0	4	4	0	0	0	1	1	0	1	1	0
277_D0	2	3	0	0	0	1	1	0	1	1	0
278_D0	4	2	0	0	0	0	0	0	1	1	0
279_D0	2	1	0	1	0	0	0	0	1	1	1
280_D0	3	2	0	0	0	0	1	0	1	1	1
281_D0	5	2	1	0	0	0	1	0	1	1	0
282_D0	1	1	0	0	0	0	0	0	1	1	1
283_D0	5	3	1	0	1	0	1	0	1	0	0
284_D0	3	5	0	0	0	0	0	0	1	1	1
285_D0	2	3	0	0	0	0	0	0	1	0	0
287_D0	2	4	0	0	0	0	0	0	1	1	0
288_D0	5	2	0	0	0	0	1	0	0	0	1
289_D0	5	1	1	0	0	0	1	0	1	1	0
291_D0	2	3	0	0	0	0	1	0	1	1	1
292_D0	2	3	0	0	0	1	1	0	1	1	1
293_D0	1	2	0	0	0	0	0	0	1	1	1
295_D0	4	1	0	1	0	1	1	1	1	1	0
297_D0	2	5	0	0	0	0	0	0	1	1	0
298_D0	4	1	0	0	0	0	0	0	1	1	0
299_D0	3	2	0	0	0	0	0	0	1	1	1
300_D0	3	2	0	0	0	1	1	0	1	1	1
302_D0	4	1	0	0	0	0	1	0	1	0	0
303_D0	3	3	0	1	0	0	0	0	1	1	1
304_D0	2	4	0	0	0	1	0	0	1	1	0
305_D0	4	1	0	1	0	0	0	0	1	1	1
306_D0	2	3	0	0	0	1	1	0	1	1	1
307_D0	2	2	0	0	0	0	0	0	1	1	0
309_D0	3	2	0	0	0	0	1	0	1	1	0
310_D0	5	4	0	0	0	0	1	0	1	0	0
311_D0	3	1	0	0	0	0	0	0	1	1	1
312_D0	3	2	0	0	0	1	1	0	1	1	0
313_D0	3	3	0	0	0	0	1	0	1	0	0
314_D0	2	3	0	0	0	0	0	0	1	1	1
315_D0	3	3	0	0	0	0	0	0	1	1	0
316_D0	4	4	1	1	0	0	0	0	1	1	0
318_D0	4	3	0	0	0	0	0	0	1	1	1
319_D0	3	2	0	0	0	1	1	1	1	1	0
320_D0	5	1	0	0	0	1	1	0	1	1	0
321_D0	3	2	0	0	0	1	1	0	1	0	0
322_D0	3	3	0	0	0	0	1	0	1	1	1
323_D0	5	3	1	1	1	0	1	1	1	1	1
324_D0	2	5	0	0	0	0	0	0	1	1	1
325_D0	4	5	0	0	0	0	0	0	1	0	0
326_D0	3	2	0	0	0	1	1	1	1	0	1
328_D0	4	2	1	0	1	1	1	0	1	0	1
329_D0	1	5	0	0	0	0	0	0	1	0	1
330_D0	3	1	0	0	0	0	0	0	1	1	1
331_D0	2	2	0	0	0	0	0	0	1	1	0
333_D0	5	2	1	0	1	0	1	0	1	0	0
334_D0	1	3	0	0	0	0	0	0	1	1	1
336_D0	2	3	0	0	0	0	0	0	1	0	0
339_D0	2	1	1	0	0	0	0	0	1	0	1
340_D0	5	4	0	0	1	1	1	0	1	0	1
341_D0	5	0	0	1	1	0	0	0	1	0	0
342_D0	3	3	0	0	0	0	1	0	1	0	0
344_D0	3	2	0	0	0	0	1	0	1	1	1
345_D0	2	2	0	0	1	0	1	0	1	0	0
346_D0	3	4	0	0	0	0	1	0	1	1	0
347_D0	5	2	1	1	0	1	1	0	1	1	0
348_D0	2	3	0	0	0	1	0	0	1	1	0
349_D0	3	2	0	0	0	0	0	0	1	1	0
350_D0	4	2	0	1	0	0	1	0	1	1	0
351_D0	3	1	0	0	0	1	0	0	1	1	1
352_D0	4	1	0	0	0	0	1	0	1	0	0
353_D0	3	2	0	0	0	0	0	0	1	1	0
354_D0	2	3	0	1	0	0	0	0	1	1	0
355_D0	4	2	0	0	1	0	1	0	1	1	0
356_D0	4	3	0	0	0	1	1	0	1	1	0
357_D0	1	5	0	0	0	0	0	0	1	1	1
358_D0	2	2	0	0	0	1	0	0	1	1	1
360_D0	4	2	1	0	1	1	0	0	1	1	1
362_D0	4	2	0	1	0	0	0	0	1	0	0
363_D0	4	3	1	1	0	0	1	0	1	0	0
364_D0	3	3	0	0	0	1	1	0	1	1	0
365_D0	3	3	0	0	0	1	0	1	1	1	0
366_D0	5	3	0	0	0	0	1	0	1	1	0
367_D0	4	2	0	0	1	1	1	1	1	1	0
368_D0	2	2	0	1	0	0	0	0	1	1	1
369_D0	4	2	0	0	0	0	0	0	1	0	1
370_D0	2	3	0	0	0	0	0	1	1	1	1
371_D0	3	2	1	0	0	1	1	0	1	1	1
372_D0	5	2	0	1	0	0	0	0	1	0	0
373_D0	5	1	1	1	1	1	1	0	0	0	0
374_D0	5	0	0	1	0	0	1	0	1	1	1
375_D0	5	1	0	0	0	0	1	0	1	0	0
376_D0	3	3	0	0	0	1	0	0	1	1	0
377_D0	3	3	0	0	0	0	1	0	1	1	1
378_D0	5	2	0	0	0	1	1	0	1	1	0
379_D0	1	2	0	0	0	0	0	0	1	1	0
380_D0	1	2	0	1	0	0	0	0	1	0	1
382_D0	4	3	1	1	1	0	1	1	1	0	0
383_D0	3	2	0	0	0	0	0	0	1	0	1
384_D0	2	2	0	0	0	1	0	0	1	1	1
385_D0	3	1	0	0	0	1	1	0	1	1	0
