# Supplementary material for: A Machine Learning Model for the Prediction of COVID-19 Severity Using RNA-Seq, Clinical, and Co-Morbidity Data
Source: Diagnostics (Basel). 2024 Jun 18;14(12):1284. doi: 10.3390/diagnostics14121284 (PMC11202902; doi:10.3390/diagnostics14121284)
Supplement: Supplementary file 1 [file diagnostics-14-01284-s001.zip › Table S4.xlsx]

## Sheet: Table 4
Weighted gene expression measurements of COVID-19 patients at day 0 (D0)
Samples	CYB561D2	MTND2P28	IGKV1-12	MTND1P23	IGKV2D-28	IGHV1-24	IGHV2-5	RN7SL172P	IGKV1D-33	IGKV2-28	LINC02482	IGHV3-74	IGHV3-48	SULT1A4	IGHV5-51	IGLV4-69	IGHV1-2	IGHV1-46	IGHV3-15	IGKV1-39	IGKV1D-39	IGLV6-57	LGALS2	IER3-AS1	IGHV3-33	OLAH	IGHV1-18	IGKV2-30	C4orf48	IGHV3-21	IGHV3-7	IGHV4-39	IGLV2-11	FCER1A	GP9	IGLV2-23	IGLV2-8	OR10AA1P	IGHV4-59	IGLV3-19	NRSN2-AS1	OR52P2P	IGHV4-34	IGLV1-51	IGLV3-21	TAS2R40	TNFRSF17	ALAS2	C1QB
1_D0	166.843	16.1199	41.6408	24.3411	236.79	25.6605	151.461	19.8896	85.4601	416.528	3.57024	46.2002	3.48759	1.3932	161.688	46.7454	187.878	16.1015	131.012	0	32.0562	94.3161	232.91	32.7058	115.742	3.18663	25.7231	280.505	108.813	143.656	45.5496	10.6351	222.229	78.8884	86.4326	36.0153	11.4573	46.6303	82.1803	343.69	18.9406	70.9935	41.4326	492.408	102.612	1.44453	24.2572	86.8401	15.057
2_D0	575.502	0	983.615	27.3773	2251.74	256.339	442.526	9.15021	970.785	2695.5	52.5595	97.6126	555.936	18.5488	615.363	273.502	1741.96	314.641	573.113	14072.7	7289.15	973.124	328.148	127.525	2468.24	11.7281	863.311	2383.89	359.4	2848.17	1207.87	665.403	3808.28	259.402	25.9891	2581.05	2109.43	89.7541	611.54	1470.83	6.33717	31.9347	1303.08	1103.32	5554.24	26.5821	299.24	12.559	125.262
3_D0	381.077	7.27954	468.232	15.6549	501.564	123.982	165.619	19.2199	352.731	673.862	37.9502	629.984	16.8508	3.36205	173.999	52.1208	1497.49	246.726	49.974	333.103	371.489	114.51	138.909	105.174	714.577	21.5553	390.61	153.766	248.044	155.748	162.52	572.086	451.332	17.4959	85.16	179.813	866.349	7.76899	119.473	339.841	16.639	30.4902	462.251	458.939	950.452	30.7095	82.0414	146.682	37.2844
4_D0	218.599	3.81735	16.8801	19.9505	21.1933	138.094	409.649	20.3605	48.4264	171.14	5.8476	23.1214	42.8418	5.54263	457.425	733.239	42.9034	7.53492	26.8227	389.188	226.292	186.166	436.614	66.2459	94.1987	1.56579	213.666	7.90925	202.213	190.815	186.511	31.9348	773.99	36.0092	7.63345	890.641	8.39764	100.735	118.038	126.003	11.2809	66.5371	115.673	113.159	159.867	39.0382	44.6965	30.3546	37.3775
5_D0	243.786	8.80433	10.692	42.0204	88.2136	3.45128	52.5361	51.4958	8.88397	0	70.5876	21.7483	3.28351	6.47237	38.0566	3.38538	23.8113	4.33122	64.9187	18.2477	44.8178	6.83054	671.548	291.178	40.7441	2.40013	10.3791	3.63711	202.264	3.29878	16.4939	130.166	99.2932	197.247	68.6101	28.2565	0	27.2492	34.3873	3.76253	25.9378	4.45594	0	4.29089	70.6881	19.0399	8.88133	65.8055	6.20195
6_D0	342.701	3.39759	0	0	227.14	680.472	411.445	36.0202	141.553	598.422	19.3971	53.455	53.6863	6.13539	256.215	130.24	467.841	179.125	78.0471	392.62	190.344	87.5932	18.1243	196.485	66.5039	117.151	186.338	115.438	83.3717	263.335	314.098	173.342	248.978	10.5394	1.5346	307.095	427.953	68.4316	235.012	242.455	3.11832	34.2852	133.016	1312.59	727.456	111.927	9.76217	0.639299	0
7_D0	396.006	7.30795	329.729	23.3939	269.08	287.951	185.767	15.6235	457.283	784.738	33.6535	282.261	434.673	1.73027	381.023	489.586	414.36	125.274	649.966	1049.57	888.072	58.2558	63.8431	36.1856	718.143	8.67752	409.888	606.609	252.768	438.53	620.18	0	475.226	34.5393	380.737	753.105	1607.97	68.2048	465.008	3116.18	10.8204	26.4372	1674.62	282.043	1076.01	22.6938	79.0398	385.25	117.781
9_D0	259.784	11.034	77.8048	2025.38	96.3653	0	24.5764	10.2199	48.8091	281.793	58.7039	189.913	43.0088	0	135.95	59.1242	14.8519	104.009	77.9472	41.2365	343.43	34.7936	553.504	17.9217	138.091	2.61982	113.291	365.244	269.522	64.8132	216.044	335.165	292.786	101.006	80.1153	80.1916	158.953	3.30484	19.6433	106.78	3.53901	19.4553	77.4158	76.0223	252.051	2.96897	8.30938	17.4131	56.0914
11_D0	121.065	10.0379	51.798	37.0379	175.215	45.9796	190.885	90.7177	35.8657	0	24.4261	20.4868	39.7677	46.5908	188.557	12.3005	214.231	65.5712	121.869	84.3444	134.604	27.5757	80.9187	105.425	58.8732	2.90688	125.705	115.236	28.6328	151.82	91.8912	384.016	111.668	56.0367	13.5273	198.49	81.6524	49.5038	233.227	132.151	39.2678	48.5708	193.271	190.909	82.7591	22.5329	19.9763	26.5665	13.9498
12_D0	234.807	18.2946	167.899	39.7482	158.25	53.2109	12.8569	20.0492	3.52573	36.2625	62.3038	33.117	146.248	174.812	59.2674	5.79944	47.9	120.571	36.1436	218.514	72.4465	17.5519	338.962	143.976	112.026	2.05581	26.6703	255.458	321.745	129.975	115.847	148.657	157.948	156.435	105.235	176.681	436.562	16.8567	134.041	180.475	40.268	21.6279	121.498	172.284	183.66	11.6489	35.8626	162.833	17.4545
13_D0	176.265	6.52395	48.1442	4.68264	170.425	300.92	27.6499	5.74899	43.0213	244.185	58.9041	29.6754	72.581	0	161.448	8.31477	434.442	154.248	31.8891	103.51	173.036	41.9409	0	29.418	163.524	0	2600.17	77.1368	64.5164	303.827	190.399	114.763	117.581	14.9523	1.95944	27.7601	655.713	295.591	214.664	124.755	21.8987	167.81	139.356	129.775	358.806	66.8051	34.278	1.63256	0
14_D0	143.022	14.1273	20.9121	16.6158	156.232	48.3931	8.09506	65.6421	33.0907	282.259	25.3786	33.8834	148.747	1.62351	201.508	102.241	77.0487	121.463	164.55	391.41	379.155	63.8509	223.582	18.319	151.222	7.11913	130.607	278.532	53.8322	213.484	156.555	39.5991	115.589	89.3028	32.699	24.9915	215.242	65.3134	132.628	1189.07	8.74267	49.6638	298.344	139.877	114.366	155.49	30.1067	95.3541	29.6246
15_D0	253.295	6.71613	583.858	7.33405	469.28	75.232	625.528	33.0153	636.045	756.825	19.3952	65.0693	136.434	2.42635	683.175	9482.73	520.922	6075.77	378.752	1850.08	917.476	160.572	75.7851	346.995	1302.73	10.3868	157.485	390.165	299.772	4860.12	285.516	943.659	195.526	104.603	33.7581	536.233	867.927	6.79397	214.642	554.82	4.15736	33.3296	898.054	679.179	4494.23	16.5666	185.463	6.39237	204.492
17_D0	41.4517	8.89766	0	13.4152	0	6.011	0	24.4606	0	6.33467	87.8147	8.41745	0	0	0	0	0	3.77179	11.3067	0	13.1411	0	86.5279	15.9388	15.3046	5.2253	6.02566	0	178.426	5.7454	17.2362	0	0	10.6031	38.9058	0	0	2.63663	4.99095	0	70.5863	20.6955	6.1763	12.3526	0	7.106	0	123.873	0
19_D0	88.6784	2.70772	91.6471	7.00375	296.348	297.941	151.637	17.1973	46.5599	556.319	6.17393	99.8661	41.8251	2.44873	85.7875	108.817	359.257	3.9777	38.753	559.997	138.273	10.455	53.4924	50.5753	246.908	1.10211	622.753	370.768	16.8868	254.874	206.008	174.715	270.31	69.3282	7.32676	92.5383	373.969	31.9766	111.558	141.673	5.95519	95.4857	136.783	93.7617	108.198	82.4335	20.9737	10.9881	21.1556
20_D0	341.289	0	1138.3	10.2341	591.427	490.94	503.585	0	682.497	1167.02	81.1941	149.171	264.382	10.6768	510.709	181.723	803.417	278.994	191.662	662.13	888.796	244.437	257.485	165.649	266.85	3.2209	204.284	263.569	521.714	239.051	380.71	438.937	247.462	45.7506	72.8017	470.2	390.843	0	253.807	484.724	69.6156	47.8379	447.335	329.6	1966.79	7.30029	156.643	199.81	40.4252
22_D0	303.811	11.7812	114.646	2.72576	33.3706	12.3356	21.46	16.7324	29.361	25.4016	12.0861	126.1	28.1662	2.36203	32.1507	65.3402	268.985	3.09613	0	170.466	124.294	130.206	14.6954	194.35	32.9838	5.57605	348.711	2.59996	33.7994	224.019	63.6687	226.655	359.964	34.8149	54.7482	440.335	208.194	149.338	10.2422	99.5155	10.4295	25.4823	157.167	414.719	74.1117	116.661	15.4183	380.6	4.4334
23_D0	380.142	466.054	193.55	515.823	79.9739	1.518	31.36	14.4135	164.728	215.117	48.7883	23.3829	322.059	4.51767	261.733	5.95607	445.856	4.76259	128.492	395.517	274.93	9.01298	56.5126	14.455	359.14	1.84742	6.08682	17.5971	77.4097	104.931	53.6843	239.284	581.786	46.0561	129.833	125.525	610.852	6.65847	190.863	21.5138	12.8345	0.653297	46.7924	67.6774	286.04	4.18724	35.7151	120.453	83.0047
24_D0	201.455	12.9736	26.561	28.4175	149.727	0	6.9916	13.0833	121.437	21.8541	28.1818	20.2601	0	0.961512	29.0066	81.9969	41.1951	20.1742	87.6909	97.479	30.3644	19.0894	76.6036	89.6905	12.2637	0	16.1148	0	92.9882	18.4383	24.5844	18.6552	151.962	149.722	29.7281	81.6011	57.7804	52.1796	2.66952	175.254	13.5917	31.8246	19.8212	81.7624	103.167	15.2032	31.9125	3.09609	68.5054
26_D0	167.42	7.75795	215.507	3.29385	244.91	587.314	317.673	28.3075	287.628	423.046	14.5179	64.7098	476.51	4.12358	403.456	1476.81	825.689	329.244	328.058	980.987	457.406	265.517	60.6736	68.915	1011.38	71.01	708.289	497.256	49.9201	544.266	282.106	1963.38	245.062	23.1389	96.4812	712.731	407.66	54.9232	285.336	731.286	18.2046	5.13219	1044.58	212.53	2399.74	75.1868	69.047	481.741	26.0216
27_D0	281.628	13.4262	1199.4	42.7523	1559.83	1907.77	5067.3	39.2482	2170.89	3395.08	7.51483	657.752	20.1323	2.50384	1833.14	3477.79	2087.55	5334.25	263.062	10860.2	5902.04	1271.3	101.496	61.1084	4375.75	4.35981	512.429	723.758	171.776	16.6491	1041.72	2182.57	5924.31	26.5406	121.285	1576.78	6.02901	16.0763	3830.17	3459.36	8.15466	15.7733	4182.1	134.521	1511.88	28.8849	302.801	2150.7	172.329
29_D0	245.765	0	0	101.135	27.0173	21.1405	91.9446	28.6758	28.7811	9.28286	6.86316	9.86799	26.8172	6.24912	70.6403	34.5615	90.2909	8.84352	6.62758	165.843	278.918	13.9466	150.409	19.1801	67.1985	2.4503	35.3202	59.4103	273.535	80.8257	26.9419	109.035	101.369	82.0398	19.5473	86.5414	0	27.8189	105.318	268.883	16.55	60.6545	101.369	14.4813	81.7879	27.7685	2.59057	4.07158	32.5625
30_D0	227.131	2.60194	0	11.3213	47.1439	0	0	62.5473	0	0	0	3.58732	14.6233	1.65992	102.72	25.1284	121.195	6.4298	28.912	51.9562	23.4098	3.38003	0	78.5564	42.7992	63.244	51.36	0	0	0	0	29.7284	5.2644	9.03759	2.36868	125.842	108.09	146.077	76.5731	128.468	21.6592	70.5595	5.2644	5.2644	27.9835	375.524	13.1845	643.372	22.3597
31_D0	230.059	0	10.8212	4.13481	0	108.531	97.6603	15.2292	89.9448	102.543	18.2245	68.1293	167.345	1.36793	60.0253	411.152	217.628	115.068	35.1979	286.451	191.778	7.40682	3.71534	43.0507	50.9267	1.95197	30.0127	59.1596	153.815	28.6167	46.5022	191.816	173.08	39.609	55.3665	104.177	0	64.0212	89.2127	57.1196	12.3052	64.4251	30.763	14.1125	178.855	16.2221	16.5097	230.65	22.0971
32_D0	277.629	7.80319	279.871	18.8991	167.039	555.936	197.615	20.3024	299.399	379.892	24.1151	47.9077	220.698	354	323.658	327.193	925.17	190.52	148.814	644.84	446.321	213.001	315.224	93.2668	663.448	0.371745	381.53	701.558	120.429	353.014	288.167	529.351	580.012	39.98	56.3464	366.158	135.329	18.7579	253.149	673.674	18.0783	28.5267	281.218	366.858	1541.56	7.58318	66.8144	126.426	49.9509
33_D0	753.351	0	4220.49	1316.01	4119.08	3113.14	86.7929	0	4870.82	4687.97	85.5178	190.028	288.586	13.5773	1336.31	1910.52	1125.06	345.608	315.314	9931.34	8360.73	3928.5	7.92457	254.805	1882.37	16.6537	576.136	2730.53	54.6795	648.525	518.82	1420.38	1222.09	5.63223	44.2849	4927.69	4266.25	21.0081	461.893	3089.32	3.74945	0	524.924	2448.11	27526.9	160.421	701.346	0	88.1157
35_D0	234.879	13.7154	290.174	30.2686	330.189	1529.63	595.764	12.3872	218.813	602.791	13.3412	99.1079	341.099	0	288.364	201.55	1097.42	954.086	188.954	934.791	972.018	153.627	72.5277	44.5483	724.232	15.0831	2210.79	512.952	128.586	615.368	763.755	132.47	1276.13	67.6562	46.4414	672.904	242.609	4.00567	544.609	1637.72	12.8685	37.3366	1825.05	1662.11	960.149	3.59857	176.251	43.9704	42.1984
36_D0	162.607	0	0	1926.93	0	33.6858	0	68.5389	0	0	0	23.5858	240.362	12.7325	0	66.0852	199.207	10.5686	15.8408	0	18.4107	11.1114	41.8021	113.097	144.552	421.671	135.072	17.7498	0	32.1973	241.48	81.4403	138.449	0	23.3603	68.9485	92.1236	0	27.9694	201.981	79.1135	14.4972	276.897	33.0546	172.486	191.279	30.959	19.4632	224.838
37_D0	144.916	9.88001	0	6.81272	0	0	6.70458	8.36414	24.391	77.9795	78.0719	34.5395	25.3433	10.77	129.807	145.165	60.7754	85.1226	17.3982	230.828	133.12	28.4757	140.796	299.407	119.955	58.9629	55.6317	383.399	549.105	45.2644	58.938	29.8157	69.6942	13.0524	74.12	80.7756	211.997	8.11419	0	80.6684	66.6168	5.3075	31.6792	9.31367	29.469	14.5791	40.8032	687.619	26.9105
38_D0	251.462	3.3471	146.812	15.0973	286.956	238.537	290.855	36.9783	220.594	722.308	6.63769	93.052	113.471	1.22079	551.681	1410.58	350.978	509.972	83.328	943.384	442.943	185.466	32.984	145.769	186.215	21.6244	498.733	59.2541	110.229	856.617	335.481	313.065	126.05	20.4372	53.5644	350.138	65.2348	25.4102	363.082	1068.06	12.0047	16.132	434.171	275.891	689.807	58.7144	83.9329	470.57	59.9237
39_D0	265.882	11.6455	2984.51	12.3858	3155.45	3862.14	323.585	15.176	1403.28	4956.04	0	167.639	408.59	1.71943	3528.36	557.504	2040.02	832.611	1203.77	4665.56	3918.11	816.33	231.026	42.0218	4789.07	20.6185	2514.49	1095.01	183.933	1241.44	1082.21	1257.23	2690.01	10.2623	34.1382	908.982	896.933	66.7418	708.085	14975.6	12.6125	16.371	3446.44	1520.23	3257.01	20.9415	472.993	4.74053	26.9982
40_D0	389.802	2.73174	351.259	2.97641	506.538	1472.16	769.275	11.0733	191.46	438.559	34.4533	60.9694	144.694	7.96844	373.712	5856.29	574.706	239.049	189.387	860.864	537.341	3136.21	226.923	34.0615	423.697	6.15029	521.014	283.903	192.615	465.569	756.876	144.735	754.925	19.2001	61.6445	325.274	184.984	33.4209	92.0483	281.827	17.8945	31.6199	520.059	1086.95	668.815	33.2412	79.0288	26.7286	63.5697
41_D0	285.928	0	191.369	1150.52	297.486	7.83024	48.2451	38.9445	55.5632	744.098	7.62613	38.3775	225.971	1.34432	201.466	414.76	681.719	11.4644	179.2	732.403	591.35	127.421	0	27.2359	127.037	9.52944	583.467	590.476	117.207	241.991	159.664	439.194	1719.66	12.8913	3.62005	0	874.469	49.2294	64.0178	754.05	4.90397	23.5891	21.4549	538.812	340.355	48.3403	74.8425	19.1023	0
42_D0	298.781	4.63733	0	9.00539	0	8.12378	14.7217	18.3656	13.941	25.6836	18.4614	15.1681	0	2.5701	8.1436	10.6249	2.66896	0	38.2022	11.1855	0	0	403.246	228.019	0	15.5362	0	59.4434	313.277	2.58827	2.58827	5.23745	100.166	15.2853	0	137.457	69.8244	60.5772	44.968	2.95214	13.9915	13.9848	8.34719	54.7575	3.69753	51.2195	2.98647	1.04307	97.323
43_D0	220.229	212.477	294.262	14.2384	50.2034	226.125	11.9935	9.97476	69.0913	16.0611	3.58099	41.1905	52.4714	70.4235	110.574	66.7226	488.541	227.253	43.2259	410.979	278.362	229.223	26.4638	85.8818	512.73	37.7155	94.6881	1.9374	85.3534	318.05	182.747	254.233	277.679	37.6173	25.4979	90.3093	4.30944	12.9022	124.619	547.15	10.3623	5.53834	164.34	197.756	32.6334	124.589	21.6268	63.0247	43.8911
45_D0	347.665	27.8272	1268.75	7219.41	1280.91	344.623	411.366	10.1622	12653.1	1640.39	36.4827	367.188	1789	4.42655	1329.29	2197.28	2218.9	1090.63	243.09	200.763	156.004	2083.24	72.5159	89.5695	16219	0	8726.72	2691.09	461.87	5223.79	827.07	2926.99	5905.01	33.0379	0	3919.46	1451.76	18.0739	1394.82	11303.8	45.7472	4.83634	10226.6	3031.37	7690.17	2.95219	2028.43	0	38.4652
46_D0	306.544	0	132.054	15.6982	276.08	419.153	679.757	48.1826	31.1493	1018.13	41.5147	64.6648	162.215	0.634433	505.635	299.652	392.116	142.65	200.448	666.36	840.005	389.003	17.632	35.6257	400.719	2.47028	291.987	95.3823	156.808	312.358	291.987	700.768	444.988	2.50632	55.8355	535.115	463.626	56.0913	337.289	410.485	16.6849	30.5745	386.882	475.646	814.846	25.1954	127.973	0	27.3566
47_D0	149.553	4.19828	71.2578	0	43.4196	69.0039	122.773	8.50903	13.4564	199.846	30.5478	43.9223	291.305	3.43939	81.749	6.15331	241.13	129.896	47.1988	189.416	423.489	37.2458	112.097	58.6586	793.331	28.3562	188.651	403.263	66.8432	61.0982	143.902	103.129	145.348	8.85232	2.90015	200.455	88.2286	68.7897	31.2514	232.52	11.7862	51.2948	58.0103	139.289	192.725	14.8317	43.8162	3.62451	4.83118
48_D0	250.525	21.7626	477.717	22.8713	175.446	733.969	323.152	28.0445	207.182	407.444	12.5852	155.619	202.111	1.4599	502.596	314.347	5000.18	382.712	150.699	1244.95	687.936	843.953	24.3739	80.0168	341.896	15.7261	549.229	1986.15	177.031	397.703	358.179	919.729	1253.38	19.1467	47.7925	690.464	383.68	27.2065	736.042	676.194	12.1393	20.0203	241.648	814.406	501.098	30.5519	97.858	19.412	65.6818
49_D0	137.247	9.55265	0	35.7794	39.7594	0	0	25.0297	76.1171	31.9403	8.98579	3.22999	65.8334	4.24421	92.4879	13.5752	54.5612	95.5237	0	43.7319	104.986	21.3034	304.551	348.764	188.544	12.0305	0	0	45.6445	26.4558	39.6838	4.46118	113.76	76.491	106.637	86.8686	90.1141	4.04696	38.3031	5.02918	10.8343	0	18.96	0	141.728	32.721	6.78355	338.508	39.0806
50_D0	191.824	4.52133	120.406	32.3985	427.002	250.684	114.099	86.9862	180.531	1439.86	11.3558	40.819	159.017	13.5604	187.011	0	63.2058	25.6069	120.626	392.523	406.568	69.2285	11.5752	39.0556	314.77	36.4884	0	118.575	261.793	99.9665	100.301	248.064	149.755	12.3403	45.8192	71.5959	113.882	15.3431	81.2729	82.6233	38.3372	30.1077	622.979	106.386	1309.48	45.9458	25.7182	216.702	43.4017
52_D0	354.365	4.55996	261.654	19.9958	665.759	2864.07	1778.44	9.20599	495.592	1576.28	15.4233	172.655	2395.54	1.44709	1382.35	368.371	474.936	1165.45	682.992	3933.92	1711.48	983.534	15.7213	42.3617	1441.35	138.841	603.239	1151.58	13.7749	1070.36	947.104	2185.59	1055.33	20.751	5.2295	972.406	2317.44	41.6775	1955.97	446.405	9.56371	26.2877	1596.94	783.803	3923.1	33.8759	197.937	74.0707	22.0691
53_D0	310.314	7.82836	86.3184	14.679	42.19	30.7956	90.8855	17.9024	125.438	188.325	34.2776	77.0078	22.4762	54.7742	61.7415	107.884	242.82	30.3658	41.3763	637.12	282.57	229.283	502.262	577.233	182.115	16.0622	97.0223	356.019	642.895	113.535	210.249	536.061	366.149	13.9685	6.10172	511.467	127.189	9.64857	157.071	311.749	18.598	5.68003	144.651	150.166	15.0178	36.4056	43.6671	111.844	7.90568
54_D0	193.874	3.99482	752.243	11.4619	769.851	173.249	876.835	27.9763	414.072	1666.91	16.0698	480.882	203.62	2.38156	1512.7	754.619	333.381	732.5	630.427	4016.05	1581.38	541.536	18.4279	66.4795	1133.83	23.3077	1432.79	1657.74	124.013	765.338	950.192	1808.71	1412.56	2.18287	12.3958	2087.12	2524.35	156.509	1287.88	656.56	9.68779	10.6515	430.198	807.141	1206.75	40.7992	98.5676	19.4641	11.6483
56_D0	327.207	0	413.81	11.1236	1172.31	470.847	220.575	37.3692	727.96	773.782	36.5883	50.8538	259.721	1.09229	361.528	22.1102	510.628	108.436	249.683	1247.46	609.59	307.319	151.668	214.23	586.826	9.57942	85.3609	13.1968	325.961	363.864	629.58	615.189	1526.01	21.2055	31.2627	838.655	477.494	25.2669	621.25	709.898	11.764	36.6471	301.085	163.976	931.888	6.9084	74.5774	0.964716	103.514
57_D0	312.124	16.1334	274.677	2.60066	394.92	739.119	255.938	9.57866	318.57	478.513	13.7551	95.5908	199.02	5.5534	235.962	334.796	381.271	311.65	951.948	2012.72	1533.45	63.6681	220.83	85.6932	1178.98	45.0165	722.044	266.593	7.16626	260.985	305.983	710.218	743.167	34.8778	74.0003	323.766	801.913	12.3899	282.044	1203.53	4.42261	13.1694	1098.05	286.678	789.062	34.3197	85.6682	225.767	38.0694
58_D0	300.27	18.9671	45.0809	8.7694	345.941	3.96864	25.8906	0	64.8357	153.659	3.86519	2.77872	105.72	8.97563	67.6314	42.8215	82.1422	39.8439	100.778	143.644	116.911	2.61815	451.116	0	240.201	2.06994	31.8265	129.652	166.131	60.6924	49.3126	92.1097	24.4666	54.6037	56.8778	399.654	217.068	19.1486	66.5954	134.123	1.86412	66.6107	97.8665	4.07777	100.251	4.69159	7.29476	55.0327	35.6582
59_D0	316.218	1.36926	43.1007	5.12368	0	106.662	236.99	37.7427	9.45046	241.916	11.2915	27.5998	4.41206	7.68086	67.4076	4.54895	221.682	10.1848	314.033	355.533	444.871	41.302	17.2646	56.4027	238.141	22.5754	65.0832	361.14	33.5316	343.525	79.7864	168.177	2.38251	35.1753	49.3118	75.9366	519.985	83.4006	149.574	88.4752	13.0698	83.8245	517.005	168.205	213.714	43.8583	19.6056	17.4167	152.385
60_D0	238.905	9.16478	320.374	13.135	359.921	1357.01	133.9	28.9114	631.458	432.641	27.6782	28.189	130.681	1.41158	522.285	239.272	2149.77	236.279	120.277	6946.98	3097.12	423.399	161.049	80.5645	1629.88	38.2917	1393.55	492.914	241.535	278.423	312.377	584.01	515.875	23.3938	41.6055	862.83	109.178	21.8147	569.38	3898.56	7.7868	42.807	2277.64	2400.62	7790.03	12.1319	300.363	120.871	40.7336
61_D0	190.55	17.8863	112.014	58.7555	164.962	1124.83	12.6086	12.5836	161.767	137.922	22.5879	48.7159	732.558	3.70398	330.135	677.938	153.153	149.894	739.445	521.678	182.985	393.217	316.585	62.0218	215.677	3.62896	176.692	3863.67	210.059	223.893	119.705	358.855	302.643	12.2731	187.639	301.912	405.929	24.4151	210.437	16012.4	0	10.9794	1134.32	121.01	315.097	5.48346	135.564	434.17	119.672
62_D0	345.606	29.1455	208.506	186.596	136.33	0	50.3107	51.3523	0	311.638	29.0875	2.94525	0	6.55202	0	160.92	103.649	0	7.9124	14.5085	26.0249	2.77506	277.703	459.28	0	939.025	4.21673	8.86595	12.8064	4.0206	0	4.06791	90.7651	2.968	0	0	207.069	0	38.4191	4.58584	15.8067	3.62065	99.4094	6.69933	8.61558	94.0679	13.9175	5.67105	1159.77
63_D0	291.256	4.54712	168.177	19.4049	51.155	0	29.9666	30.587	45.1676	74.0108	56.1244	77.1882	33.3719	29.8625	102.976	172.036	22.2251	70.7469	21.2079	701.505	692.542	19.8349	190.282	152.119	304.341	10.89	118.046	36.9658	495.811	359.219	306.534	38.7675	290.907	94.5789	91.5086	133.336	295.616	4.39599	71.2719	150.23	8.23809	17.2525	221.399	243.461	75.2649	9.87307	23.0269	101.818	28.9439
64_D0	156.446	13.0155	776.522	5.13026	326.764	320.398	1857.97	37.7912	629.472	1087.18	31.6569	195.072	709.84	3.53918	237.394	118.425	970.247	241.835	759.889	4690.59	2830.86	291.017	6.9147	71.7754	451.698	4.0365	991.467	655.727	95.4229	763.383	390.568	951.984	710.901	60.612	81.5764	1767.79	515.211	26.4781	1576.54	415.102	2.18109	51.958	47.7115	449.108	713.294	31.1062	75.1093	478.456	33.3772
66_D0	207.567	4.58281	159.979	9.78056	464.571	66.3936	182.881	30.0196	39.1562	85.5483	8.62173	114.668	46.3218	5.39597	323.904	191.036	253.028	322.176	295.566	724.794	292.376	8.76012	37.3504	34.4161	657.524	10.004	479.2	177.254	20.2132	190.38	224.225	453.726	154.676	20.2999	0	213.809	248.979	116.49	363.065	463.241	8.31627	112.389	377.481	270.877	534.877	78.4883	52.0697	350.368	103.402
67_D0	132.137	4.89507	0	16.1008	273.932	0	35.4745	19.669	61.7745	794.972	0	38.0731	124.161	1.76171	87.2153	3.55592	110.762	38.6699	282.984	141.843	115.351	38.2646	0	265.925	96.275	141.178	36.3397	168.094	13.7956	3.46495	20.7897	98.16	18.6241	1.27891	63.6865	127.623	87.8095	6.36042	48.1593	39.5207	3.40555	4.6804	14.8993	43.0589	49.4993	128.094	7.99604	1605.83	9.30624
68_D0	203.496	12.1971	165.026	2.207	0	1.99758	6.5159	5.41917	20.1909	92.6261	17.5096	33.5674	51.3127	118.346	48.0588	195.944	277.606	1.25344	15.0298	57.3052	85.6377	43.4882	79.324	63.6395	16.4772	6.59859	6.00734	90.5209	165.721	311.218	80.1911	38.6355	12.3151	43.6929	48.0227	29.4384	298.121	62.2105	26.5375	43.5546	0	0	16.4201	83.9887	278.214	31.4862	3.67175	249.302	45.127
69_D0	272.951	3.95847	362.214	2807.07	552.428	245.94	540.279	52.1961	403.116	976.854	6.51779	870.37	864.532	3.10284	685.95	1065.08	4477.16	383.182	332.012	2091.73	1139.91	889.611	112.944	4.77555	2691	2.90874	1090.14	634.045	30.5612	1492.92	618.864	998.273	2029.7	27.1509	16.2432	3181.03	2272.05	168.788	1095.26	7182.69	9.43032	28.0811	524.316	1255.26	1941.8	15.1634	164.219	246.824	32.2124
70_D0	399.507	12.727	265.011	31.5738	278.316	891.032	43.4727	54.2333	523.856	1240.02	31.5229	154.636	199.25	176.521	1210.03	248.386	314.148	624.813	306.199	2283.43	1139.7	447.148	637.915	38.6503	653.568	15.2265	467.597	1073.6	326.046	869.859	1075.5	515.535	248.016	60.4514	16.724	304.477	496.878	203.77	341.885	1367.83	6.26007	14.7489	671.002	1198.32	1578.02	18.7562	137.184	4.76693	77.2245
73_D0	601.268	3.22642	806.626	32.2439	602.521	2076.66	398.463	36.1521	527.58	1490.18	19.187	138.404	164.819	9.04077	440.836	298.471	1753.44	642.473	281.999	2068.89	1191.94	747.27	148.833	138.069	1745.33	15.0596	739.179	1567.58	23.6663	897.981	511.616	1883.68	655.215	39.9613	83.1723	1516.35	1166.22	48.7109	331.776	2147.72	3.12974	46.8369	1885.02	1332.7	2606.6	43.7604	270.26	163.405	64.4292
74_D0	495.788	14.261	322.636	49.8498	6104.77	568.568	468.244	0	537.048	14803.4	8.22397	41.386	74.9803	27.0942	897.932	405.86	122.065	711.765	201.189	2035.83	1638.62	1960.87	255.678	126.923	1167.09	91.5097	1326.13	863.18	299.921	1829.42	535.374	16152.2	2406.22	36.7408	88.4871	889.521	530.034	1.23462	363.037	1580.3	3.9663	14.5362	613.124	32342.3	2890.17	136.425	291.796	15.1788	79.483
75_D0	221.564	9.39274	141.304	18.8288	55.7556	325.915	411.174	50.6201	242.759	372.514	16.9613	200.324	49.7061	3.03296	2713.43	214.755	257.471	112.4	46.7975	480.33	269.338	54.1627	14.8192	42.9189	499.069	15.5715	221.963	55.0591	276.461	263.954	133.166	498.03	251.439	8.77705	14.9526	230.17	158.705	12.004	107.458	791.983	16.3604	38.5455	178.942	1466.84	623.367	45.097	95.1187	57.0199	8.94151
76_D0	405.938	2.05363	271.609	988.305	208.223	938.098	271.681	5.94612	10.118	635.39	0	3.06929	300.279	0	355.94	6295.11	0	2764.4	70.088	940.22	849.566	161.948	6.5278	0	126.953	6.09703	355.94	10671.9	323.634	1181.56	226.257	763.062	627.703	34.023	70.932	28.7119	382.393	48.0703	355.021	974.911	12.3543	13.206	761.207	379.748	852.952	88.0972	109.583	95.4026	39.387
77_D0	180.576	9.15035	208.151	6.95936	408.006	544.862	705.436	8.54416	360.227	847.327	17.2694	119.08	244.026	5.83446	274.674	299.668	490.459	185.767	553.914	1551.6	640.094	172.453	28.14	7.83542	785.614	7.11833	625.12	1426.27	7.19133	779.674	499.714	478.181	224.229	94.4441	17.4728	845.77	634.202	55.2589	204.966	442.925	8.87616	39.3076	485.415	269.049	924.6	18.6161	100.73	129.808	29.1067
78_D0	230.922	11.8621	0	44.8502	0.964122	13.4716	29.2953	24.3644	107.847	458.041	104.963	37.7296	81.1725	3.59049	4.50148	286.311	13.2777	14.0886	80.2437	300.908	54.5337	133.31	84.7017	57.6445	0	0.780713	144.047	14.197	6.83558	34.3368	94.4263	43.426	18.4561	232.879	12.4563	224.267	192.982	29.5454	29.828	4.89551	52.7316	54.112	9.22803	90.3424	45.9868	8.84758	4.95243	151.35	38.0418
79_D0	350.353	2.48012	35.5712	61.7825	39.3554	1.69352	23.9377	20.6743	99.4066	293.173	29.6887	41.5012	4.83358	7.75873	1.69765	8.30591	46.7362	45.6939	100.344	388.713	249.406	26.8135	56.3217	306.07	141.209	12.955	47.5341	134.799	1.28895	4.85606	6.47474	248.935	207.07	128.453	105.697	33.2766	2.64652	11.1425	62.4041	241.858	8.75015	18.9496	8.70044	73.3795	94.8087	4.00404	4.98057	74.0393	29.9978
80_D0	143.507	12.945	175.258	88.0502	19.5203	49.5001	161.465	9.59195	116.133	76.7577	6.88711	54.4633	33.6384	108.647	680.514	110.983	334.545	119.804	139.665	335.692	46.61	4.66511	463.333	73.0175	204.322	1.22943	14.1774	208.662	86.1144	27.0359	175.733	191.478	980.897	27.442	22.8847	34.7374	259.694	12.4071	105.686	100.219	16.6078	69.9961	188.913	95.1833	178.63	55.7308	7.79882	16.3432	1.81534
81_D0	396.356	5.27208	5.9867	6.40513	0.770527	5.79734	0	31.4549	0	23.6438	33.8773	0	5.51552	5.6347	0	5.68665	0	3.63772	5.45242	23.9468	0	38.2457	8.633	15.7792	0	1.00791	11.623	6.1095	273.57	11.0824	0	0	29.7838	26.5881	34.8427	14.2393	4.52986	61.0298	9.6271	18.9605	10.8924	19.9598	5.95677	0	7.91597	6.85342	0	2310.13	89.2957
82_D0	468.91	0	315.475	19.0538	439.865	339.988	549.147	46.7856	254.644	792.845	26.3941	236.325	607.052	4.2263	1763.36	517.162	526.927	425.126	275.735	6617.09	9323.49	1282.38	17.1208	7.68557	1089.42	2.99831	538.393	446.467	3.75027	1040.83	364.997	466.975	1548.35	31.2898	20.5021	1004.51	1543.83	65.9199	659.973	1055.55	9.25782	130.415	569.573	595.292	1944.41	79.6079	188.386	9.01542	44.2724
83_D0	349.781	8.35288	1174.45	37.5111	41.1574	805.48	574.804	26.6483	466.476	407.411	27.6048	1074.18	159.722	1.10904	449.376	1629.25	121.742	358.615	406.494	1655.02	828.997	425.343	717.197	33.0667	999.539	4.34711	451.166	1050.21	0	776.717	617.96	873.94	1176.3	21.4226	156.882	1261.91	1191.77	18.8015	631.497	467.294	16.7781	28.4393	1016.65	756.686	1727.8	11.2605	119.495	28.5498	123.792
84_D0	395.906	7.72526	226.182	11.3037	8.38906	75.7103	73.4204	63.8381	90.0693	267.373	31.8862	14.327	36.9883	138.508	36.9219	224.801	316.635	124.545	155.883	312.648	248.363	210.587	119.852	44.0287	487.564	9.24955	139.483	219.953	252.299	68.4533	3.91162	142.475	203.942	39.7038	14.1901	242.918	129.507	77.1887	282.032	363.614	17.3005	31.7025	180.815	176.988	217.933	34.1318	36.1072	79.213	36.2454
87_D0	570.031	1.52361	853.801	10.5221	4817.05	1312.83	119.641	12.8668	1356.17	4053.58	0	228.472	297.163	4.42069	977.512	1185.41	1858.63	457.123	585.242	5800.74	2712.66	2827.29	393.63	85.8884	1498.58	7.25635	806.352	518.939	641.109	2079.88	513.169	1913.54	1420.62	99.0555	82.4459	2235.11	1384.96	109.012	450.777	3315.39	15.149	18.7788	1294.35	1482.38	888.527	29.9033	191.096	33.2499	50.1636
89_D0	270.695	4.35336	14.7068	27.767	376.601	209.435	218.61	56.817	0	618.259	8.15903	134.909	47.821	10.3694	209.946	1832.49	404.586	226.036	157.579	245.43	216.385	121.587	0	50.83	101.855	10.1953	218.344	229.541	70.1375	368.333	232.21	469.884	387.35	20.6882	19.3651	198.905	556.396	18.3731	139.116	182.658	7.86997	68.5017	284.057	238.952	326.009	26.4093	46.1956	169.413	40.8614
91_D0	149.292	11.4347	234.74	0	291.723	959.777	655.171	19.5771	162.476	847.646	14.0565	219.792	13.7311	3.85166	897.012	325.615	195.595	151.692	437.763	820.287	374.093	142.821	16.1192	70.7151	647.824	80.9231	90.4246	21.3319	153.789	93.1163	75.8725	711.822	348.496	11.4564	23.3537	128.651	149.424	22.1574	369.512	2513.56	5.08444	10.8699	2146.59	400.548	509.922	191.747	74.2808	232.799	6.48391
92_D0	15.6765	24.6081	0	38.459	10.1683	14.9184	10.8139	0	6.40027	0	33.9022	3.48181	0	10.2036	0	4.87785	9.8025	18.722	4.67693	0	10.8714	9.84183	2.46838	11.6347	0	0.86456	19.9397	0	0	0	0	4.80899	5.10955	0	6.89703	8.14271	0	26.1749	0	5.42127	217.229	23.5414	0	10.2191	0	7.83824	0	0.957742	1.27659
93_D0	224.033	0	255.262	72.8275	442.432	263.667	143.343	0	442.575	377.549	0	92.306	188.138	1.71121	528.621	16.1646	16.2421	72.3827	170.486	663.681	0	228.302	73.6191	32.6438	117.545	0	280.83	191.032	0	189.013	173.262	302.791	677.295	11.6274	15.2372	215.871	180.269	79.5117	82.0964	179.654	0	42.5526	33.8648	118.527	292.52	6.49372	24.2324	15.8692	0
94_D0	377.228	9.34298	4938.87	8.83444	127.925	855.587	565.124	4.3385	558.031	415.874	35.8234	61.5852	77.5958	4.32099	6644.96	3040.13	438.188	247.861	153.416	2345.24	1101.07	809.206	61.1241	163.859	292.498	21.4089	1345.02	422.245	361.505	678.682	235.399	583.048	1799.31	16.9257	51.0152	233.06	1188.81	13.328	445.544	18700.3	1.50236	20.6476	565.263	825.678	1578.79	64.1843	275.141	36.3446	162.986
96_D0	292.894	16.2709	488.553	3.68254	1266.55	206.652	1949.76	13.5634	263.542	1627.48	35.7084	303.386	177.58	8.11974	310.734	500.227	1399.47	259.341	398.118	2246.61	2463.97	228.684	6.61789	59.7351	1470.76	16.8051	1125.99	3804.12	312.034	914.331	675.394	680.117	982.906	63.4977	114.03	335.654	776.105	43.8603	581.946	704.937	10.9592	12.9101	1664.43	750.228	1460.93	23.9832	98.0253	867.905	60.7515
97_D0	305.522	10.0561	123.344	20.8365	36.0136	10.4774	36.4546	8.52713	0	102.002	26.5311	10.2703	15.9489	5.65747	12.6035	2.05547	78.4824	31.5569	23.6496	0	18.3243	17.9713	1705.84	110.67	27.4958	0.364315	14.7041	152.925	529.503	6.00866	84.1212	85.1108	64.593	13.3067	245.1	55.9978	597.629	1.83829	63.1576	84.5249	7.8742	5.41094	53.8275	51.5668	103.006	3.30294	5.39238	3385.64	10.2208
98_D0	398.047	5.97697	479.419	37.1063	865.613	635.736	459.308	51.0593	618.551	685.703	8.1469	146.422	43.7707	11.8653	297.68	315.901	185.503	191.583	263.553	1159.29	409.587	193.146	76.815	119.025	960.364	1.45431	419.267	438.52	404.282	251.853	443.741	651.196	231.033	44.266	81.2124	349.278	696.88	33.0223	187.18	542.601	3.92913	23.3999	309.419	419.22	1539.1	11.5369	79.9533	192.521	32.211
99_D0	294.553	5.87614	688.19	39.0784	551.665	30.6542	520.467	22.3895	417.299	599.304	32.1517	135.383	1164.32	5.62682	1203.16	370.079	713.495	627.355	290.522	2983.65	2731.39	563.131	268.036	0	1099.63	4.0996	600.397	1255.51	229.723	432.734	795.6	2.28034	2003.71	55.7362	89.3924	828.213	1452.24	19.6518	699.272	1470.43	7.75316	14.2074	518.492	1588.19	1608.27	18.5838	159.501	61.7637	108.961
100_D0	282.443	16.0553	22.6729	27.3504	0	0	0	18.6135	1.17743	0	13.3646	15.3727	0	20.5703	5.50232	2.69207	21.18	12.0547	0	51.7508	71.2184	28.9689	600.77	59.4167	10.4684	7.63435	44.0186	0	58.4876	0	31.4784	0	11.2798	36.7923	35.5268	42.6923	53.611	33.7068	0	2.99198	14.1803	4.7245	0	41.2557	0	54.0736	0	239.444	121.886
101_D0	325.259	5.91255	1115.82	0	337.178	41.21	251.421	15.5274	273.075	265.279	53.5144	253.274	6.53445	3.85133	284.583	17.9658	1234.31	449.65	1063.7	1323.68	986.307	573.941	63.6399	76.7232	387.148	1.19411	908.831	1043.24	67.9583	457.351	308.548	1328.42	18.8192	100.961	102.67	118.089	645.793	27.1141	360.816	52.4143	11.8292	12.8089	42.3433	959.098	29.6981	9.92385	77.4315	231.492	41.7291
102_D0	425.61	9.64063	0	5.69599	0	195.909	44.8446	0	103.335	162.993	25.1056	0	191.29	9.02597	708.026	75.8559	315.042	77.6394	116.37	276.47	11.6653	234.678	261.025	105.222	203.779	13.4449	222.227	172.447	133.413	211.891	59.1323	54.8423	10.5945	36.3761	9.5339	2017.61	193.36	29.3979	30.6065	112.409	0	11.0938	275.458	241.344	267.503	20.3155	11.3716	25.8161	125.732
103_D0	382.164	17.2998	63.6278	2.72299	670.339	515.103	372.488	26.7447	116.627	425.882	38.4058	74.2028	606.389	9.68935	363.181	531.861	111.741	61.8598	229.479	1030.64	1107.38	190.234	297.28	74.0591	649.325	17.9966	279.18	864.907	333.9	767.984	475.853	524.353	68.3744	22.6067	17.0915	391.46	179.096	49.7288	397.528	454.083	3.47299	43.4881	179.799	102.612	546.861	55.7853	63.4229	60.7583	178.422
106_D0	360.372	0	167.547	6.45622	0	0	0	47.5587	296.88	3.07912	14.2282	0	0	3.58619	105.441	14.33	60.4748	198.004	32.9755	219.714	61.2565	318.044	0	202.482	506.31	38.0982	43.9338	0	193.471	58.6465	201.074	234.52	182.44	0	1.35079	2.39214	380.598	33.3215	43.4734	0	4.11722	20.1191	270.193	73.2522	0	126.648	8.59289	64.7134	0.750067
108_D0	302.263	7.17547	558.251	0	96.0496	51.1372	448.784	64.4097	258.282	709.356	17.7872	158.564	156.379	5.18873	1076.5	78.8241	403.211	206.277	456.9	2091.14	1383.9	445.794	1.81309	329.76	374.022	1.90513	468.68	215.563	483.733	733.164	118.703	1176.27	371.557	12.8862	8.44343	2864.92	559.398	14.4196	315.17	943.751	8.57852	37.7275	476.644	286.062	1758.1	12.9541	71.168	1.40697	21.5669
109_D0	277.03	4.31777	676.519	1984.7	331.94	2108.9	1066.47	14.9769	166.914	842.769	24.9483	110.809	194.336	8.53789	542.346	6056.08	838.333	258.655	147.113	1452.39	838.243	2204.66	307.831	178.879	443.745	2.87944	328.359	2389.04	152.667	291.98	545.264	930.735	202.319	55.1831	102.943	664.428	1358.64	8.87905	150.961	1990.14	1.72876	0.791972	1437.03	383.707	855.587	18.854	112.976	348.395	67.0827
112_D0	323.963	1.78602	795.954	16.3065	642.92	1422.89	2588.13	43.9559	653.571	1656.41	8.60747	37.128	507.212	1.51119	1169.44	942.042	423.92	543.467	299.233	2730.59	2506.65	458.66	11.6984	100.01	3440.2	89.6308	1438.18	742.459	143.5	458.972	563.155	2321.86	175.564	44.6899	35.411	1075.72	692.863	51.6877	135.999	7929.51	8.30252	32.9638	1274.35	606.663	1144.41	13.9304	179.777	21.5604	43.1072
113_D0	365.717	5.76979	1955.3	13.6491	1274.54	5702.11	14988	5.57646	1617.78	2615.74	14.0138	1027.62	321.78	4.67455	1961.66	4675.82	5192.59	1100.22	902.831	5158.79	3301.59	1657.12	70.4028	48.0609	1052.77	3.57375	1747.36	2329.57	215.902	2110.12	2094.4	4472.65	2437.35	33.3582	92.181	3091.89	1874.37	28.8524	1066.25	1342.32	17.3794	8.84643	1839.63	4045.7	3192.69	24.1624	372.543	17.4193	47.4922
114_D0	188.815	8.4491	3.76281	20.129	0.111761	7.28759	0	24.7129	3.12651	7.5648	17.7441	28.064	0	0.325401	0	10.7227	3.59137	2.28641	116.518	33.8653	0	0	90.4348	135.892	120.19	17.7381	7.30536	34.56	5.54667	0	24.3795	3.52376	29.952	1.28549	30.3226	14.9163	17.0829	4.79488	6.05091	11.9172	27.3847	10.9772	7.488	16.3613	12.4385	31.5889	6.69767	646.34	52.3832
115_D0	513.353	5.19984	474.73	2022.22	319.218	506.622	607.411	15.3393	868.178	335.953	18.9436	71.261	806.846	2.64448	507.857	925.123	543.915	674.109	144.646	2025.51	1917.86	795.274	508.564	109.889	1090.09	3.53894	378.626	425.596	256.49	1444.06	464.78	629.914	1878.41	50.2681	122.338	287.775	521.331	136.904	495.39	658.336	19.1224	19.4672	1647.65	656.2	2127.8	21.9957	102.268	379.404	226.439
116_D0	95.8321	9.89042	27.8965	14.9977	38.6664	6.75352	29.3725	18.3214	8.11269	458.346	46.0424	18.9145	44.9766	3.28203	108.32	19.8737	73.2199	59.3279	44.462	260.274	315.071	22.2769	134.092	56.778	32.8447	1.17415	264.03	141.205	102.804	71.0062	116.192	58.7795	97.1495	23.8257	71.8122	71.8806	137.202	26.6609	72.8971	58.9008	15.8611	75.5688	27.757	39.2067	235.151	18.6289	24.8274	74.14	43.3432
117_D0	329.822	6.9301	66.1742	4.16467	436.643	30.1558	209.027	25.5653	46.9305	181.541	7.34244	65.9819	104.001	2.50511	109.581	158.993	234.06	56.7666	88.6302	493.543	412.901	57.1956	67.3589	145.9	174.516	281.147	120.917	254.237	140.581	226.984	270.219	193.201	197.53	19.9475	169.041	302.444	164.94	97.5518	128.322	497.241	8.85289	9.73354	274.993	119.525	391.174	94.3219	31.872	42.1072	21.289
119_D0	287.568	793.593	1202.13	23.3528	130.847	9006.9	975.115	14.3115	1321.08	469.257	51.3791	83.7237	542.049	3.04577	747.411	931.445	1054.5	293.507	158.77	3459.56	1581.67	552.2	722.732	707.208	1541.38	18.3435	542.931	207.554	401.518	594.994	877.363	418.334	1449.08	49.6297	11.3816	1837.06	1016.77	23.1398	601.109	1146.4	18.1716	18.1629	466.162	905.909	5150.37	18.0163	134.462	25.0619	40.6283
121_D0	262.733	9.22834	0	21.8211	61.5861	0	0	38.2171	0	126.546	32.9283	0	23.2936	2.50437	0	13.8184	0	0	2.64984	112.307	47.4279	0	85.3101	383.078	0	86.2117	0	5.93836	287.35	0	0	136.233	5.7899	44.7288	11.7231	0	0	32.1318	44.4477	0	2.64681	23.0383	0	2.89495	3.84711	165.881	0	24.9611	30.378
122_D0	198.202	7.64787	1512.38	36.7289	1600.26	2945.78	991.534	41.2321	921.362	2963.45	18.8396	110.286	382.924	5.56688	1462.63	306.302	1557.92	1314.36	140.345	2654.62	1980.78	415.654	4.11506	53.2103	2220.87	50.9265	836.582	1579.66	344.934	1670.22	768.617	1117.05	956.876	9.74899	24.2738	1196.84	561.401	38.7879	2508.3	1331.58	15.5761	10.7035	1979.06	832.198	2148.88	169.939	210.288	78.2363	107.12
123_D0	236.501	8.40088	334.482	21.0506	66.8152	247.69	745.792	25.8443	67.1914	653.974	0	80.0425	1160.12	3.16557	114.597	429.854	1126.74	346.708	197.114	941.666	2064.75	201.113	56.7451	0	446.593	19.8752	974.078	140.553	29.003	455.28	163.901	9636.52	274.079	67.2173	17.6171	514.775	238.2	0	237.298	893.171	44.7475	24.5994	1272.51	391.345	3069.89	7.50798	224.138	550.433	88.0417
124_D0	155.234	5.7037	99.7581	24.18	422.942	8.75422	290.313	11.8745	146.285	145.257	4.26301	254.372	141.587	1.58173	627.453	201.796	957.736	321.347	201.718	1351.64	889.783	297.426	171.643	50.1123	652.27	9.89293	688.882	28.5071	146.584	732.148	359.798	118.522	580.22	49.4144	16.1889	309.52	920.016	28.7992	641.204	162.243	24.6719	131.863	620.652	184.397	5.97672	22.4227	69.192	22.7614	17.9787
125_D0	106.255	43.156	0	0	0	19.6105	0	93.1012	16.2376	0	0	6.86534	0	2.11781	19.6583	0	0	36.9156	0	0	32.1539	12.9373	326.095	63.164	0	6.81887	58.9749	20.6664	805.991	9.37199	0	47.4112	0	62.2654	4.53313	0	30.646	25.8055	0	0	27.634	8.43969	20.1498	4.1307	180.745	11.5914	3.60461	5.66535	17.62
127_D0	171.95	7.17619	103.329	10.8278	52.5033	934.296	319.677	22.1558	113.83	303.919	19.0897	73.1934	141.475	4.30812	147.363	105.745	3753.92	112.741	79.8826	483.722	405.685	66.8088	94.0498	25.5535	277.905	97.688	550.156	92.9521	32.3229	661.079	221.692	508.624	204.753	10.3723	131.395	96.2851	357.357	96.0053	198.738	167.385	0	2.81182	224.892	752.752	151.661	119.718	44.4345	256.7	79.6696
129_D0	338.882	26.9765	513.32	20.2495	290.492	219.571	547.111	16.5463	564.048	970.021	23.7608	40.5694	40.6189	194.746	641.976	780.746	202.164	271.726	289.683	2348.45	777.597	303.789	917.33	259.286	1242.27	7.95293	813.17	926.41	394.583	244.847	635.436	884.74	658.746	11.8345	272.107	1318.3	812.006	34.779	337.73	754.689	7.16218	39.3733	426.15	752.938	1103.48	23.4814	66.1445	56.9719	187.89
130_D0	248.985	13.564	688.952	3650.93	486.924	1159.14	420.113	0	237.855	1152.11	2.59524	20.5232	521.357	4.69288	1602.72	141.146	1163.48	1478.09	325.801	2057.58	1576.55	798.101	42.3262	235.788	3006.57	290.939	1095.19	332.32	235.263	848.136	1138.49	1388.96	1577.07	14.1012	130.585	1529.34	3826.92	14.0259	1389.5	1127.15	6.25823	0	1338.87	982.414	3183.69	19.9507	114.613	2830.87	15.7335
131_D0	166.626	16.9227	1658.6	4.45037	377.241	12.0241	1213.69	21.7466	18.7428	1024.03	3.90356	0	115.311	0.328795	1193.29	351.87	2269.49	8.80238	808.573	644.559	404.246	604.187	57.6954	17.9109	77.5685	3.83256	273.211	29.567	96.0927	3226.61	645.513	1635.67	1237.54	11.312	87.0903	329.789	3429.27	15.8225	203.933	139.824	3.76526	35.361	212.09	2041.28	2622.82	8.68664	121.559	583.581	43.7292
132_D0	218.835	11.5548	84.4641	55.8888	35.2828	88.0842	188.128	46.9388	27.8565	255.374	30.6386	2.20264	80.8094	6.57255	37.8425	197.491	83.7162	1.97397	41.4218	266.517	178.675	87.1652	716.744	31.9189	148.104	13.6733	34.6889	49.5299	239.435	54.1235	93.2127	42.5913	96.9713	21.0867	68.3562	121.053	105.697	13.7988	73.5284	3779.39	7.38829	18.9542	652.94	151.889	347.937	17.355	48.5724	72.0999	34.7263
134_D0	390.037	3.37581	145.166	20.7428	238.61	54.6679	354.945	19.0681	108.369	420.696	12.1698	83.1155	35.6643	4.54788	3.1315	130.23	237.078	120.551	107.238	439.096	252.293	142.199	382.229	114.566	445.319	11.6769	75.156	170.958	103.427	25.3797	13.4363	235.636	449.371	98.6356	29.6066	204.608	507.708	95.9169	109.716	15.3253	16.1407	46.3823	88.2692	116.451	115.169	14.1563	28.7101	13.8379	31.2759
135_D0	271.039	7.15342	450.554	62.3822	178.061	282.313	546.947	0	9.64538	525.087	4.99917	21.5637	327.191	2.51581	617.459	750.21	657.685	305.98	86.4137	936.887	882.295	226.881	440.785	149.597	458.788	3.56963	169.801	37.8655	105.483	323.807	210.965	471.569	520.082	106.841	71.1918	382.427	211.807	13.509	506.444	1208.71	9.64412	15.4634	358.641	261.175	855.075	10.1134	94.3494	41.5208	47.4375
136_D0	288.439	2.8047	189.359	1196.2	104.433	186.375	137.277	32.6202	68.1711	532.274	11.7108	63.1425	94.3776	11.0126	226.004	0	2.9628	230.122	178.114	276.65	347.908	192.363	62.6697	105.896	313.545	1.56788	198.884	332.632	50.3347	129.295	212.619	37.7914	327.405	53.0253	23.6258	283.03	68.1163	80.432	65.6182	501.405	22.5918	32.3426	55.597	285.583	100.563	43.8285	17.6814	13.316	37.8132
137_D0	279.535	9.04152	169.485	76.9379	109.159	214.93	282.658	47.2015	1445.71	94.5703	19.9359	85.9928	138.269	0.824717	502.726	250.983	546.742	262.022	119.36	1020.44	859.756	275.481	551.72	49.5519	183.309	22.0645	311.895	216.321	263.295	313.041	119.347	520.614	363.861	25.275	109.775	948.721	62.3775	32.323	233.014	2086.5	18.2682	43.166	56.7875	1176.3	157.918	18.5521	115.885	336.282	65.6852
139_D0	236.898	0.786562	265.274	15.7675	1051.71	178.391	457.758	9.67905	330.93	750.785	34.7483	54.9579	167.208	0	329.041	636.946	414.946	237.307	275.155	1022.26	158.103	193.006	31.8778	121.039	362.886	4.96236	507.867	669.269	564.827	288.979	265.994	82.8072	381.258	65.452	42.8862	630.951	763.854	9.38982	168.204	474.53	13.4069	27.6385	190.629	523.79	750.239	36.554	141.654	15.1173	49.4593
140_D0	219.297	14.1574	234.068	41.115	103.798	382.285	382.553	36.7111	42.3516	531.181	26.3589	54.4804	109.432	0.470738	206.869	139.375	300.094	127.368	54.0901	458.144	380.372	44.6367	178.002	122.052	252.762	29.9967	145.826	192.522	247.188	300.722	206.948	284.63	111.235	57.2883	112.611	72.0145	311.922	57.8729	88.9035	501.589	27.0141	11.6476	104.283	192.158	782.985	11.998	46.0161	923.915	32.1337
144_D0	185.411	8.43976	64.356	41.4157	147.215	152.685	504.82	12.68	234.48	330.975	15.174	13.0905	231.027	3.77281	312.362	106.978	380.827	303.063	468.9	1130.45	870.899	182.955	187.153	180.778	103.495	2.16698	493.532	142.747	379.462	250.389	411.01	578.568	547.493	62.6601	84.9948	563.807	90.0862	23.2355	589.943	1277.29	26.3455	24.1386	268.944	278.741	904.138	9.82308	126.006	1140.25	92.7916
145_D0	473.429	2.01991	111.202	749.306	329.186	105.573	592.317	57.2814	18.7513	176.923	24.6772	72.441	5136.57	0	150.28	186.404	493.218	369.649	135.037	516.087	580.027	19.5014	35.6349	71.3353	419.128	4.77224	954.595	11.1258	155.885	139.254	161.454	61.2574	256.005	10.4287	19.5234	91.6218	138.586	24.0802	130.382	628.417	6.94251	31.8047	498.993	79.3616	792.853	19.9689	34.1537	6.09991	41.1954
146_D0	308.346	2.23395	9.2525	13.1989	575.489	191.143	227.315	48.6138	236.3	587.09	23.2701	23.0025	204.583	43.9394	161.671	389.636	862.487	178.034	213.478	458.03	151.772	230.525	14.8249	125.545	706.766	2.59623	191.61	263.818	6.81944	362.54	276.901	413.017	414.281	35.824	5.52305	24.4522	294.04	52.4012	482.221	371.18	7.01428	69.4083	392.799	246.052	636.179	36.4837	57.0929	37.9639	1.53341
148_D0	295.803	9.8404	141.873	8.23148	214.233	0	0	70.7418	9.58907	222.788	50.7933	2.60827	109.867	1.70977	48.5456	3.65407	14.6864	9.34995	21.0214	328.254	291.837	2.45755	327.291	60.6612	7.10466	5.18124	52.2799	23.5547	204.141	7.12119	49.8483	54.0372	80.3804	278.613	32.7222	3.04991	180.467	60.4579	18.5582	4.06115	15.748	57.7152	133.967	106.791	211.092	41.1022	23.2808	24.3936	99.4564
149_D0	231.077	6.50768	20.2416	10.8281	29.0916	68.6046	262.855	22.1566	146.407	493.318	12.7269	75.4835	24.8646	1.6419	212.866	28.8406	218.952	38.9483	27.6527	136.664	176.728	99.1393	92.4316	61.0453	362.558	4.54379	232.515	216.896	203.89	202.965	193.597	366.476	107.415	33.4232	22.6551	171.18	352.265	25.7934	67.0532	473.681	6.13801	47.8026	389.38	187.406	510.758	23.172	49.24	35.8638	78.8338
150_D0	136.013	3.83567	40.6066	38.6175	62.1799	135.443	28.5034	65.1909	0.449865	272.027	8.51049	15.2957	33.2539	0.644242	363.522	34.2857	120.575	63.0556	57.5285	169.69	111.707	95.118	117.112	121.781	115.326	3.03843	118.254	64.4615	1050.82	33.4086	8.35215	181.684	215.485	4.62415	40.3985	389.906	423.324	11.4987	100.923	238.158	45.1493	20.6836	26.9357	28.2825	38.7778	5.16504	57.8226	100.977	4.48648
152_D0	275.153	6.54549	420.886	23.2895	949.881	1198.9	1294.97	39.3154	803.449	2411.39	10.265	142.058	218.096	118.491	707.887	330.833	1017.28	289.341	1065.61	3698.67	2073.01	597.976	18.3109	78.3965	3977.06	14.6594	863.728	738.635	322.883	1269.33	428.148	1832.12	1113.91	13.9437	69.4362	1815.13	1389.73	27.7386	770.675	901.989	1.23767	22.6798	1456.58	3892.16	1746.77	34.9496	249.914	25.8815	103.494
153_D0	284.184	4.65616	169.193	26.4174	239.696	467.631	476.91	53.2451	882.578	761.933	18.2842	240.189	176.985	2.25073	148.844	1049.66	439.119	101.737	399.68	1521.89	644.51	130.606	284.645	141.607	349.959	7.71473	473.904	798.049	340.332	686.765	322.992	526.498	1217.01	36.7281	71.8017	757.339	253.374	70.3693	572.962	651.211	7.21488	47.7425	355.984	957.861	703.777	48.422	118.581	52.9208	43.8131
154_D0	280.834	7.37885	102.114	15.8659	0	28.507	19.3723	38.6679	40.3591	315.441	21.3435	22.4547	16.9508	3.71502	78.5855	27.9627	3.5121	8.9438	10.0541	224.687	206.205	65.8224	1257.6	197.617	67.6206	1.23904	0	122.722	214.258	17.0296	40.8711	68.9199	105.887	154.626	97.1972	102.11	298.144	6.25207	20.7108	1752.02	6.69507	15.3356	245.312	11.277	138.67	2.80834	39.2991	192.162	26.5283
155_D0	340.087	5.32434	426.808	2832.62	687.589	457.306	414.711	13.198	280.982	960.58	24.6384	129.439	416.192	3.30185	466.225	230.968	1038.19	216.129	389.834	10.0477	0	324.798	386.377	56.2288	1154.68	12.1797	579.367	915.627	1.48111	985.799	727.26	1831.07	393.941	162.706	52.1804	1636.24	564.117	34.9966	378.022	3044.33	18.2811	8.37486	967.757	746.793	1082.79	19.1706	112.315	19.1142	192.831
156_D0	166.393	2.0473	0	14.7324	0	0	0	18.0873	1.90691	93.6831	51.9475	28.0092	12.6863	1.23696	40.1009	100.279	30.666	39.0465	33.4429	166.342	168.884	152.479	0	38.6856	0	14.6826	0	109.797	81.192	16.9937	55.2294	8.5968	123.265	9.40852	61.6475	87.338	62.5495	29.2447	46.9437	348.889	22.9657	91.8192	127.877	93.3505	54.6225	10.509	21.2421	11.9848	50.2062
158_D0	189.687	200.471	10.0933	579.027	13.4903	4.88701	5.31365	19.8867	44.4902	16.9955	0	61.5913	0	2.14152	9.79785	47.937	28.9001	39.8645	13.7887	95.4318	85.9514	0	46.0901	28.2799	398.59	3.39858	29.3936	314.159	163.66	210.198	154.145	250.479	730.764	579.293	0	55.5755	767.529	1481.23	381.423	5.32774	22.955	134.605	165.706	213.861	350.33	77.0301	30.5416	81.886	36.3824
159_D0	333.575	11.5048	553.621	42.1333	757.138	23.8271	230.574	37.1679	1224.83	1225.86	33.3934	256.919	300.203	2.32081	389.329	1158.09	179.655	461.987	61.626	1363.88	580.023	778.09	787.693	110.426	1247.29	3.72828	170.779	1147.09	210.367	564.859	341.614	750.024	1022.14	42.4501	40.2072	802.748	375.148	26.651	919.013	1250.74	9.51314	11.2798	224.013	2576.52	244.01	38.0263	131.828	8.71911	100.009
160_D0	243.623	16.6466	1936.16	3696.16	1259.35	1083.39	129.475	28.5042	1442.15	1541.45	11.3701	251.763	1497.22	6.35719	1940.35	77.8706	9391.59	663.69	507.27	4066.42	1678.17	2430.68	134.442	184.626	1241.92	108.792	2705.72	2044.5	435.392	734.237	807.883	1588.6	5489.62	42.8337	139.25	2370.62	197.055	38.9182	1065.2	1112.37	9.87059	10.0486	731.726	6162.33	2065.94	73.6062	244.631	406.521	83.3167
161_D0	190.832	7.23119	272.502	4921.66	383.578	206.967	303.797	35.0921	90.5684	646.099	20.1572	123.175	102.588	72.9958	674.282	152.261	464.074	201.295	58.3958	2072.35	843.563	204.807	77.0501	208.583	358.213	23.3888	285.273	195.482	756.118	243.123	103.856	1631.21	111.646	3.65078	66.9789	292.299	400.25	6.80869	352.411	242.554	21.8734	42.309	132.911	147.266	946.717	10.1945	112.226	196.315	37.1919
162_D0	292.056	7.61017	58.8571	15.7427	324.329	128.24	201.406	19.3276	89.6577	551.641	13.8774	139.673	72.2997	6.38203	195.209	163.063	374.502	101.33	93.8077	870.741	168.576	112.802	160.317	36.1156	702.753	1.65152	85.7016	140.15	75.9147	213.368	467.594	339.894	356.257	70.3759	39.5249	253.033	545.547	95.8338	39.4362	1558.57	11.1548	42.9256	1503.11	234.934	288.598	20.045	29.683	10.0623	163.386
165_D0	301.155	7.33222	26.3069	0	0.318329	11.3221	15.3882	46.0732	0	163.734	52.3783	49.5464	2.69294	0.599604	17.0246	16.6589	175.758	0	2.66213	7.10286	20.3277	138.183	313.318	0	40.7037	0.984221	19.8621	41.7613	146.496	13.5273	2.70546	30.1102	29.0837	85.8782	39.2581	23.1743	6.63507	39.7302	101.059	157.376	11.9659	12.1817	20.3586	31.2941	318.858	24.5385	4.16225	41.4314	556.606
166_D0	237.1	5.92989	52.9074	33.9632	49.6572	20.4936	189.403	0	10.6385	143.189	9.9797	50.2215	77.9895	0	92.4461	0	0	128.593	9.63715	129.517	42.1143	20.2798	178.019	62.8119	33.5156	12.4704	0	140.381	304.159	78.3522	88.1463	138.73	96.1259	61.4544	52.11	201.343	55.0048	8.98918	26.2045	178.735	28.8784	52.9185	10.5286	94.4414	76.9531	12.1134	22.6016	108.542	73.654
167_D0	325.643	5.39258	190.581	9.06228	16.6881	65.6189	13.3777	38.9409	120.208	47.6286	19.9714	0	140.465	4.32682	94.5572	120.686	351.669	105.51	54.0004	483.314	183.262	175.864	28.5002	147.545	291.36	6.4172	304.227	4.32201	127.98	337.117	94.0791	210.202	4.21396	7.23427	58.7774	43.6506	509.521	66.5599	371.714	1475.45	3.85276	40.5952	594.169	157.265	744.793	47.4323	25.6305	18.167	12.634
168_D0	250.045	4.03649	139.165	21.4595	146.997	932.468	370.211	10.4965	242.85	313.315	22.6098	105.654	349.334	0	508.096	379.529	205.928	750.198	160.114	757.395	818.12	319.066	59.5374	108.328	3.91099	3.36342	492.582	411.338	203.195	502.955	447.482	587.448	429.361	38.22	114.482	516.348	480.695	10.1829	347.954	269.959	12.7218	41.6289	329.972	461.563	1051.34	3.04933	99.5669	15.6489	3.97308
169_D0	252.206	11.1306	328.575	2.35933	242.604	711.105	246.119	23.1728	334.211	917.908	10.3989	248.2	144.247	12.3025	772.778	1870.55	1201.8	361.788	194.815	1345.61	1157.31	160.601	56.1793	86.7511	744.757	82.4208	1740.35	395.807	237.296	1179.75	469.451	1365.03	640.699	9.04038	78.9804	132.874	293.669	49.6441	155.126	4001.89	3.00915	31.2469	1522.76	551.001	1621.21	60.3177	82.4287	268.977	77.2963
171_D0	288.98	3.49668	483.06	17.7348	366.492	449.455	122.173	14.5156	314.052	738.706	36.4783	20.605	89.0847	2.37247	630.235	1068.07	817.418	376.032	1104.59	1172.91	463.365	1593.74	21.2475	145.008	1421.75	4.65127	354.004	374.978	209.731	498.637	478.18	561.422	65.9736	6.60679	100.185	536.637	388.818	49.2865	115.887	113.748	7.53983	16.1192	101.709	140.469	1015.54	58.4569	51.1423	60.8004	31.5926
172_D0	218.18	6.3264	383.804	21.4171	64.1335	135.693	1081.26	15.7765	370.547	299.565	35.871	2650.74	34.7825	0.829324	1257.25	39.9308	626.366	372.205	224.247	547.651	278.469	365.747	75.0528	226.723	472.501	134.134	320.629	385.222	128.36	529.908	1284.01	305.563	291.119	3.41937	64.5258	428.956	2424.68	10.2034	579.139	1215.15	7.28425	11.6796	617.454	963.148	7752.74	47.9174	87.6528	527.534	89.0767
174_D0	159.687	8.96261	197.484	20.3237	259.295	91.0653	222.785	49.4097	190.734	893.95	13.3037	44.6329	129.958	85.371	232.783	232.249	278.241	119.998	115.624	364.122	77.4438	123.157	2.26014	69.4226	166.558	2.37486	209.961	412.666	221.795	117.506	121.858	57.2426	149.711	19.2761	10.5253	436.161	444.722	1.99722	97.2746	263.087	10.6937	21.5553	84.2126	272.755	391.687	19.7366	80.346	14.908	19.8711
175_D0	400.051	28.0924	42.7895	19.6201	83.7895	2.95972	6.43622	0	8.4821	116.373	19.0538	2.07231	2.844	8.82676	38.5702	2.90321	14.5857	11.143	27.8363	84.3871	20.6731	0	119	360.456	20.2647	24.6994	20.7686	0	268.069	50.921	0	2.86222	0	63.6937	51.9965	0	4.62527	15.5788	2.45747	48.3997	5.56089	2.54753	21.2878	76.9706	22.2274	80.6143	2.17611	392.751	106.373
177_D0	178.579	3.88612	106.571	39.6589	175.147	1772.35	497.625	18.2588	138.137	661.148	30.59	169.648	132.334	17.0063	332.845	845.047	132.672	267.471	177.24	1126.96	607.095	121.364	472.171	54.8693	505.32	0.780093	557.74	85.1141	116.112	437.447	368.828	412.219	442.593	102.892	45.6367	393.074	224.382	15.7451	424.338	161.423	12.6455	67.5863	728.435	347.159	1461.22	44.2028	108.867	21.6043	29.9485
178_D0	302.095	8.75828	368.929	33.2158	244.872	501.066	250.612	95.1529	433.115	1849.22	9.76009	119.283	419.503	0.478683	421.922	1081.3	1214.89	339.562	348.728	2128.3	1844.02	482.615	19.8974	34.4663	2510.82	3.48457	763.477	1477.16	0	478.925	1609.19	872.208	1194.44	0	101.927	1149.72	1620.88	13.1871	1264.75	1453.04	47.0715	21.5642	278.016	829.724	3078.81	7.89791	250.515	44.3915	12.8631
179_D0	304.705	4.33295	401.827	0	41.3147	168.71	200.909	87.1787	439.035	63.244	43.0342	194.064	504.456	2.09392	402.67	516.167	454.703	347.833	256.898	1898.76	918.822	964.598	141.567	280.348	945.713	6.9837	426.83	317.49	336.304	360.905	318.671	866.262	817.219	39.6794	48.2842	726.811	185.182	28.1912	616.887	3586.54	28.3019	50.1335	1052.48	1144.89	455.245	14.2459	135.856	23.9828	214.489
180_D0	126.103	6.36489	195.32	0	419.653	1552	298.621	84.3481	351.237	678.747	10.0938	246.722	300.734	4.6384	893.472	2607.59	173.652	985.23	872.385	789.333	648.538	599.965	24.436	79.5943	583.715	52.2537	628.547	2526.23	100.573	631.507	193.167	1115.01	763.795	11.8829	10.7807	488.218	291.53	44.3232	916.046	844.571	13.3872	11.1507	588.354	635.343	2847.97	132.525	62.865	54.3924	141.676
182_D0	249.662	9.99733	198.019	40.0815	187.598	305.773	90.1606	31.6343	281.041	456.567	17.6662	128.819	41.9106	3.63259	329.897	383.815	360.115	427.635	197.407	595.609	542.198	117.956	39.874	40.1152	628.808	2.7031	358.471	203.528	27.6117	242.751	361.612	343.313	515.95	31.9964	23.96	394.801	573.006	109.116	232.175	525.448	10.9545	34.5714	260.93	479.979	1190.63	23.4856	54.299	17.4676	66.5223
184_D0	262.845	50.3231	31.6176	36.2134	0	13.6685	20.8065	40.789	37.4361	54.7372	82.5358	9.57029	2.60082	4.17287	0	2.68151	0	0	20.5685	33.876	0	0	93.6294	91.4405	32.8985	3.32693	21.923	8.55628	378.679	2.61291	2.61291	42.2984	5.61776	99.3355	83.4133	0	76.8971	9.59276	13.6188	2.98025	28.2493	4.70598	0	59.4359	3.73273	8.61785	10.0497	143.735	60.3532
185_D0	335.519	12.994	20.3013	3.81057	696.177	469.062	382.509	18.7133	109.289	838.052	13.4363	9.6595	528.031	2.3351	311.166	3.38313	10.1981	268.357	132.995	665.848	365.882	234.359	109.568	85.9933	335.57	20.9871	1051.05	25.4429	225.755	164.829	125.27	1891.15	209.086	43.8036	7.97262	460.274	10.7797	49.9237	78.0072	56.4005	6.48015	53.4358	510.311	405.91	810.018	55.7227	43.1092	9.96391	25.6767
186_D0	345.407	9.96121	9.4878	22.332	37.5736	7.35016	1.99796	22.4325	11.0683	0	17.8964	9.00614	43.7054	5.01832	11.0521	1.80246	112.288	27.6725	3.45643	55.8072	57.4255	93.3429	660.369	77.7298	35.2557	0.319471	66.3128	100.697	226.569	63.2285	3.51269	14.2161	11.3284	264.492	32.282	24.071	24.4085	11.2841	39.5465	52.0848	5.17871	8.69897	49.0899	1.5671	52.6904	6.51684	7.4307	4003.35	122.648
187_D0	351.266	10.8219	359.733	43.9182	126.44	21.4043	334.132	10.3691	267.234	549.597	62.539	113.47	818.857	4.12139	1270.53	608.873	150.899	232.161	549.283	681.432	913.123	202.732	63.7475	5.62789	1074.35	0	666.684	155.771	17.4547	648.827	849.028	687.509	155.521	142.934	79.1645	751.038	1137.28	4.69432	242.169	891.717	33.0342	12.5016	364.454	796.174	1043.8	10.8443	107.351	73.6139	27.8664
188_D0	268.781	232.686	1046.18	513.778	597.53	2309.27	736.213	45.9222	259.911	1455.29	15.6186	375.526	364.44	8.08569	569.795	7741.11	395.146	234.795	680.387	2001.79	1338.29	335.018	7.9602	155.306	629.93	82.4035	943.109	427.61	42.0416	1020.11	1018.46	8286.62	1021.67	42.7459	48.6029	682.737	737.907	48.4578	555.527	786.729	10.8805	14.5701	402.786	1118.06	1407.5	43.7999	258.087	69.6648	181.14
190_D0	159.962	2.35815	9.23238	9.87765	155.389	62.5825	204.138	30.3175	0	0	8.70731	43.8184	63.7932	2.98007	8.96216	285.014	0	56.099	130.331	0	68.408	8.84708	28.8456	63.4145	145.829	17.875	345.043	306.207	23.8161	140.998	68.3625	0	133.2	36.2718	20.6664	18.2992	27.9429	113.725	29.6928	209.553	4.19941	84.6479	36.7449	12.5851	201.425	126.247	4.92999	640.538	86.067
191_D0	199.848	3.01368	158.104	21.1443	93.1361	165.862	1186.1	25.9594	136.35	293.922	55.9173	308.196	97.1074	2.06678	230.216	93.8627	1056.3	432.313	281.989	744.672	690.062	138.881	110.829	40.7962	918.638	3.32728	517.985	215.13	97.1074	591.452	280.482	462.688	584.356	42.7606	58.9854	537.385	628.059	44.771	178.978	1710.84	32.961	46.6725	576.818	667.077	875.418	27.6519	37.5227	208.867	42.5792
192_D0	148.641	23.1905	305.131	34.66	247.718	37.7208	246.083	179.08	73.2547	201.807	67.3522	57.2238	11.9624	3.70804	233.179	98.6683	526.689	35.5036	650.403	2180.91	928.202	45.6222	31.2062	263.487	13.1292	0	270.992	248.317	253.603	372.559	96.1442	364.782	239.008	17.7433	26.1585	283.094	270.177	35.8489	508.527	246.736	14.765	45.9957	820.38	146.764	188.855	82.9664	36.9785	13.3189	27.4365
193_D0	379.854	12.3418	701.478	22.9382	651.075	978.761	1693.06	24.1387	378.934	1344.93	11.9878	199.36	386.102	4.14547	722.482	1777.59	1286.24	508.073	920.528	1539.13	1347	385.463	499.084	386.125	1244	14.9539	1013.85	563.929	275.404	1166.07	773.925	1273.5	390.081	64.8739	46.621	1777.58	1117.03	9.10674	786.638	1167.27	22.2903	3.82933	1145.86	1981.37	716.822	31.5561	189.719	823.141	47.9682
194_D0	587.269	4.86459	827.248	39.4159	1547.74	4170.82	1555.14	26.3955	1701.64	2215.57	9.47612	267.957	154.279	3.79888	464.916	1148.46	2448.58	561.681	1662.41	13909.5	5753.42	1506.28	301.046	110.558	3265.01	190.586	539.692	3869.04	9.87389	657.188	464.991	1605.84	1406.29	1.14418	11.9953	1529.23	4500.69	18.4938	415.08	8609.53	7.617	26.5199	2489.33	1085.37	6412.45	68.4507	423.261	1.87391	120.725
195_D0	348.967	10.8567	352.912	13.1332	600.027	555.715	859.492	20.1548	1094.07	1332.59	8.68282	366.207	409.955	1.53059	280.025	72.8749	644.375	466.177	321.417	677.807	425.958	386.216	75.2301	39.5849	1217.3	1.54998	1263.09	991.732	230.706	783.503	249.958	425.329	262.597	80.7266	39.8427	897.79	4021.74	37.8016	851.292	1960.05	23.7297	72.8993	974.053	515.393	456.497	29.2757	183.535	26.9002	20.598
196_D0	183.873	7.91823	67.5461	0	176.547	572.334	248.92	0	217.34	472.871	0	80.1463	108.902	0.237725	885.183	144.362	306.225	502.78	446.005	968.949	386.448	118.666	0	202.263	1583.37	28.4299	540.945	413.59	87.122	578.305	234.448	774.873	487.261	69.2275	22.68	374.867	2006.03	0	582.337	1016.15	61.4477	7.03753	453.657	148.026	312.597	19.3313	84.1608	6.29882	37.7811
197_D0	284.088	9.52512	567.641	27.3789	1438.86	2365.45	1342.32	15.279	615.06	2961.24	39.4936	164.045	107.165	4.62719	826.54	497.205	1523.19	911.77	391.974	2888.92	1778.5	212.527	483.081	15.584	2956.02	5.48337	765.566	1539.47	77.1588	1636.48	292.845	799.547	1494.92	87.4246	88.5287	1260.03	734.036	29.6448	772.224	1542.36	11.64	37.8119	1305.53	875.837	918.216	27.5197	138.306	42.0866	680.116
198_D0	242.078	3.44116	228.416	1262.39	286.82	21.3196	399.87	72.2967	85.4285	302.554	7.78646	93.296	367.634	3.02742	411.404	415.637	311.384	448.151	305.78	212.042	232.896	177.568	55.5585	0	519.567	18.0696	173.644	819.281	107.501	247.078	229.248	146.898	709.204	5.64101	49.2821	421.1	943.287	271.194	47.1752	1374.2	5.00707	28.6727	657.177	214.048	538.551	58.4508	72.4972	104.192	7.52545
203_D0	279.282	4.26551	389.691	34.0539	317.419	466.543	357.586	20.7487	759.433	470.763	12.4148	44.6257	257.102	47.0535	391.012	332.599	366.859	135.975	163.046	2317.82	2793.98	607.158	0	311.56	306.345	121.89	286.231	231.056	316.284	173.011	229.056	241.613	1094.1	23.3846	82.5048	87.6654	872.512	5.59131	244.129	4697.08	13.1725	24.138	4429.62	250.322	233.234	64.5162	35.6143	400.662	25.5244
204_D0	279.06	281.911	138.824	10.6091	65.0889	225.655	46.9829	19.5375	344.686	276.968	14.0281	151.274	77.6524	166.109	346.528	98.8996	724.01	30.1265	162.559	638.987	184.313	193.211	30.9815	15.4643	771.412	20.8681	668.991	545.082	7.30846	803.08	748.012	264.652	64.477	3.38761	22.1967	298.469	386.403	18.9536	313.015	832.234	22.5518	28.9277	434.122	245.082	737.523	119.192	60.0104	4.62344	124.486
207_D0	357.286	17.1393	418.156	38.9306	323.868	216.298	142.202	6.82312	1276.74	426.866	24.4953	228.929	110.07	6.47696	564.754	1265.61	322.257	47.3451	281.489	1088.22	731.317	696.878	345.816	62.2183	1134.31	38.9169	592.488	185.536	535.994	483.196	396.653	702.917	1173.25	29.2808	13.9532	518.91	947.233	24.2705	379.651	858.219	0	55.2029	475.503	642.291	1706.81	59.4651	122.972	0.484396	44.5506
208_D0	392.404	549.656	128.02	8.93267	946.188	61.9854	105.491	21.9337	174.75	362.401	13.1238	84.9137	105.124	0.97948	99.9588	161.257	400.587	208.002	347.25	783.844	330.97	112.01	509.68	54.7731	178.509	7.4968	478.181	497.392	324.091	316.84	551.25	482.154	935.966	38.031	117.12	249.332	1379.3	37.828	61.2453	393.701	5.06355	27.8363	304.604	317.065	198.715	27.6116	96.1021	770.788	17.9881
209_D0	268.885	4.5944	228.251	32.6582	65.4739	447.957	1140.76	51.9679	221.515	516.397	28.7026	105.237	36.4497	12.7429	791.745	69.3796	281.754	249.647	235.598	1986.39	1054.37	659.092	40.9602	75.8239	1688.98	11.2722	726.751	537.299	190.66	166.195	292.954	2998.2	959.917	7.27791	31.3372	731.094	591.809	166.757	636.849	1066.67	12.4586	48.1964	378.516	183.323	742.445	34.5027	114.841	2.27039	142.233
210_D0	283.225	1.9077	527.279	14.3728	588.733	2110.7	495.063	4.41145	113.268	894.335	38.0096	97.9162	250.625	1.25629	684.636	2379.85	279.963	402.021	740.215	2901.68	654.15	480.6	119.461	162.48	451.893	5.08884	648.774	727.114	198.025	963.645	1408.17	824.017	4279.35	24.0945	45.107	684.311	7237.33	17.1185	459.949	592.106	9.16573	15.3962	1102.75	1171.49	1758.54	20.505	100.43	0.626368	53.4334
211_D0	373.302	4.35885	103.495	1766.94	536.138	193.285	163.457	67.9721	440.187	360.208	6.97209	118.624	154.966	1.03575	177.012	4.68134	0	140.747	410.699	1629.11	500.491	369.942	43.8254	234.652	753.896	0.414865	468.842	389.027	241.553	945.753	228.079	438.449	686.518	12.6276	24.2703	58.356	605.971	75.3611	294.301	132.673	1.12085	20.5391	458.496	376.138	648.396	93.4477	50.8792	15.6257	23.278
212_D0	235.979	3.64254	164.555	28.4245	316.559	2092.11	273.865	34.8626	447.079	288.542	22.5285	64.7838	180.946	3.44817	631.225	342.868	195.055	317.707	116.028	997.813	871.056	406.935	66.3399	94.509	2086.1	13.4053	368.429	287.188	0	321.814	518.342	686.022	398.767	21.7614	89.1172	723.864	588.415	32.6934	722.299	3267.08	13.2797	30.9711	1513.2	359.418	777.337	23.2941	68.9736	313.337	25.0723
213_D0	228.719	11.4701	15.7732	21.1367	0	0	12.4558	46.6168	0	84.508	48.3475	0	3.63295	8.74727	38.2789	3.74566	41.3999	2.39608	0	19.5588	4.34099	0	217.977	88.2099	0	5.975	3.82789	4.02419	363.295	3.64985	0	3.69278	0	594.095	30.0117	3.12636	2.98371	80.3979	6.34115	20.8148	10.7618	46.0148	3.92358	10.3583	15.6422	15.0473	2.80757	97.8138	8.82255
214_D0	360.899	2.39346	639.905	17.3095	340.357	1262.71	766.988	21.1455	393.087	1698.62	53.1395	158.267	215.053	8.29621	1019.67	11074.8	1332.35	540.446	289.566	1855.04	1452.97	660.764	98.6601	207.623	1260.39	21.6822	609.456	455.274	287.726	1113.79	1475.12	893.225	1085.2	27.4983	43.2425	660.716	940.967	15.3852	462.153	13795.7	3.6612	16.7725	3351.71	349.187	5720.63	26.1076	229.234	3.00239	31.015
217_D0	93.5713	28.2281	8.75762	28.156	0	12.7209	41.4944	0	22.5577	62.5608	57.8169	109.851	32.2735	0.854211	0	0	4.1793	13.3036	67.7964	75.1404	3.89341	0	111.554	7.10996	80.8708	2.21163	85.013	101.661	309.825	4.05295	85.1118	0	0	97.2359	37.247	6.94329	16.5662	5.57983	42.2489	60.0954	13.9421	9.12443	43.5692	62.4782	182.383	8.35458	18.7059	623.933	42.4534
218_D0	262.197	6.1005	215.796	6.2944	193.641	79.7597	399.544	15.4556	94.7116	301.725	5.54862	0	168.025	4.40735	125.642	0	314.448	17.8742	96.4469	258.214	165.712	1.87923	91.9073	138.336	123.649	4.95244	5.71101	383.588	60.706	179.698	296.774	181.812	228.298	39.1928	26.3388	317.177	0	112.453	61.4944	1493.73	36.1262	74.7814	327.812	2.92689	184.754	83.4572	15.7078	25.7852	27.0569
220_D0	312.842	10.7612	88.3654	0	87.2917	342.281	72.3651	64.4837	43.5641	275.744	60.1899	23.2998	425.145	0.898438	185.855	111.915	309.243	217.758	40.2396	358.665	181.563	81.5414	23.5973	27.6209	105.263	1.65301	128.669	766.964	65.1286	36.3508	72.7016	234.463	361.463	36.8969	28.5716	144.009	11.1437	12.5114	211.766	264.315	17.8638	26.597	161.193	64.6727	214.21	33.7195	66.4102	42.1169	40.2731
221_D0	263.496	17.5852	7.01035	0	6.9406	0	0	9.20832	2.91244	0	13.2233	9.50637	12.9172	5.90733	0	0	13.3819	0	6.38471	91.1346	0	26.8711	896.343	46.0079	45.3152	0	6.80517	0	10.3338	12.9773	6.48865	19.695	62.7777	167.647	31.3849	22.232	74.2617	41.688	11.2732	7.40085	3.18871	5.84318	13.9506	0	0	29.426	17.4694	67.9879	20.9128
222_D0	150.923	0	228.041	0	6.80843	69.0087	157.57	32.7621	87.2786	178.43	3.3605	224.678	268.755	0.315299	162.566	358.763	207.448	86.6033	100.6	673.861	433.284	136.577	85.6358	40.5526	58.5678	0	466.945	643.031	84.0373	547.761	112.131	253.595	482.164	19.4765	12.7616	305.096	105.146	25.7291	269.96	376.162	12.9658	71.2777	177.266	453.022	179.033	27.1933	48.2012	26.5816	7.08622
223_D0	254.891	10.2357	1283.68	31.8632	1108.4	823.04	1225.35	18.055	835.2	1564.77	16.0101	413.174	909.076	10.4216	1636.75	1457.97	2592.99	598.572	425.635	3040.48	2595.9	873.726	213.629	18.2183	972.958	1.92846	1407.7	1164.92	168.848	1528.82	1208.64	2909.11	2167.52	38.3494	20.5124	604.825	1178.72	39.8964	1677.1	1990.43	7.29422	24.8233	1198.99	1345.05	1158.65	23.6031	229.983	629.785	21.6412
224_D0	313.163	15.2056	170.38	23.8192	110.623	109.946	257.28	32.4205	205.267	404.851	67.5069	220.902	195.832	4.87448	773.894	58.6123	1717.33	293.953	278.742	924.537	761.368	1039.11	42.7105	25.3881	671.526	2.07771	713.995	435.127	150.99	342.403	429.489	926.869	588.178	90.2237	27.6249	861.017	1149.49	59.7583	751.998	792.128	12.3494	23.6585	284.879	771.581	1155.31	26.3716	48.3263	297.833	33.7469
225_D0	238.738	8.22404	193.235	30.5027	268.997	2316.03	660.407	12.4829	590.328	1064.32	47.5928	15.0348	135.242	0.509662	319.807	640.92	1218.45	323.375	242.346	3132.08	1965.84	188.206	24.3628	36.5554	4981.68	12.7998	922.52	135.776	14.0086	979.301	524.835	1756.19	1821.73	58.4395	29.7821	831.535	551.29	52.4763	478.408	1524.97	21.6133	19.8028	327.802	1247.73	2563.44	16.9232	188.327	227.46	58.2745
226_D0	235.413	0	65.885	38.449	0	5.80009	18.9194	15.7349	2.48835	24.4496	0	0	33.1089	138.224	5.81424	51.2042	0	25.4761	0	0	88.76	26.7847	155.468	0	23.7278	15.1259	0	24.4496	83.8758	55.4381	60.9819	44.8723	35.7576	14.3235	5.36297	18.9947	4.53201	160.279	24.0792	44.2623	8.17316	32.4502	917.778	16.0909	134.635	9.14224	12.7934	24.5757	119.118
227_D0	81.4358	0	0	0	6.40265	18.7873	13.6183	8.4946	0	0	18.2976	0	0	0	0	12.2857	6.17234	0	0	0	0	0	40.4109	27.0085	0	0	0	0	47.6641	0	0	0	0	132.56	11.5809	0	0	13.7346	0	13.6545	32.3571	8.08544	19.304	0	0	0	2.3022	1.20612	11.2536
228_D0	186.797	2.51344	99.1435	300.001	32.2937	228.018	70.4627	45.5798	95.2085	148.832	7.01288	26.8887	219.651	1.46053	103.46	226.019	85.1636	76.8097	40.633	316.094	376.41	0	0	106.697	139.503	30.4623	151.581	2.52943	85.8601	234.002	809.83	280.856	2.46619	0	1.10965	1.9651	489.488	77.9075	27.3822	311.382	12.4014	48.5492	118.377	68.3629	98.3201	135.846	13.2354	0.462267	0
229_D0	305.685	1.76917	468.225	18.6107	417.433	447.867	257.61	18.6605	406.675	969.562	9.76595	168.029	147.039	1.79677	220.649	3027.23	1075.68	306.925	135.135	1374.32	782.522	784.539	107.741	42.3553	433.672	4.78352	309.521	810.699	271.072	867.843	300.969	1198.82	287.418	12.9422	4.24006	2646.85	684.371	22.1257	972.078	588.242	21.5395	31.5763	378.512	611.07	1253.34	48.1869	156.216	1.17757	57.6831
230_D0	273.598	4.64479	48.2528	9.67975	75.8093	1054.27	3.17537	0	484.801	325.032	19.91	32.7165	52.7071	12.9794	316.174	105.992	178.46	3.665	52.1865	271.12	191.855	136.79	143.513	76.3219	272.084	12.1857	166.869	595.22	160.038	167.566	103.281	67.781	90.5618	40.1813	33.7539	188.89	266.984	28.1818	82.4441	143.27	6.85879	8.79793	309.074	52.2125	81.7472	37.6083	19.3249	61.3081	29.2388
231_D0	258.795	7.64717	294.751	17.5195	1116.53	31.7142	132.184	7.16971	248.082	1286.13	17.6574	172.091	36.6596	11.7513	421.238	230.723	749.954	512.426	626.373	515.404	321.097	397.522	30.1725	56.248	93.8022	8.27064	389.446	647.214	243.392	373.859	313.233	347.587	458.652	12.1208	29.324	431.585	237.686	17.3886	202.189	616.576	12.4138	10.2365	86.8968	622.073	1277.47	113.589	45.6636	8.65304	88.8779
235_D0	336.822	12.751	552.209	3.06116	323.695	30.4776	147.616	30.0661	97.2338	524.79	35.0801	403.51	242.512	4.25809	644.367	864.256	207.542	851.891	482.081	1649.93	349.318	714.691	1102.99	85.9358	450.455	16.378	277.745	779.987	563.05	733.569	860.685	1385.26	1471.84	56.6933	76.8562	771.267	3792.96	19.4451	289.68	1362.27	9.11002	31.0027	395.717	1533.5	845.552	17.4689	67.2251	17.6096	137.276
236_D0	135.663	0	217.523	20.8411	286.073	235.794	239.287	46.9097	345.67	308.128	45.9295	182.706	377.266	7.6654	869.837	2041.53	12338.9	252.512	201.067	1047.68	750.203	545.482	4.6817	275.348	510.564	265.645	538.921	429.988	31.1073	1821.03	289.021	504.698	138.906	1.10914	17.4418	286.203	103.175	17.9274	223.581	185.082	22.1511	10.8243	1683.02	134.287	8875.48	145.742	112.11	0	55.6891
237_D0	181.221	1.85495	178.182	3.66608	133.359	703.459	277.807	63.013	265.638	359.094	12.9268	76.6691	76.7758	2.89433	602.06	1669.74	775.099	256.099	327.682	996.143	421.793	372.139	97.1777	58.9506	0	102.687	319.324	1965.35	27.7807	478.909	475.738	285.592	117.422	4.68251	118.123	459.122	777.822	1.45548	365.962	582.411	18.7033	57.1217	456.867	457.037	573.151	94.1441	95.1475	50.4868	22.1476
238_D0	200.56	2.63801	60.2709	39.5603	18.304	43.4792	0	79.7921	2.19452	0	17.4365	114.608	38.9324	3.6491	2.56384	0	60.4993	173.323	0	26.4114	0	59.0548	31.7384	80.4238	0	21.3436	7.69152	2.69532	134.317	4.88918	0	0	2.62794	26.1666	377.193	201.021	271.787	23.5589	24.0815	61.3418	14.4161	36.3233	5.25587	35.4246	118.737	38.5397	7.52182	454.163	113.587
239_D0	237.892	15.3866	171.325	0	34.9757	406.94	34.0359	42.4606	22.1013	147.742	8.71061	0	4.25449	4.88507	138.966	13.1595	555.348	101.016	12.6174	0	87.9864	0	53.2736	16.3915	84.7328	1.55494	76.2072	112.491	71.4754	64.1141	128.228	64.8684	321.639	190.893	31.0113	336.833	94.3428	39.2303	55.6951	0	0	34.6418	261.906	21.5039	85.4855	7.04866	21.3714	2039.47	40.1798
241_D0	105.507	21.3824	482.558	7.55722	1157.14	1307.07	1038.27	9.1863	140.451	1869.05	26.3834	104.32	724.921	4.66956	902.924	870.243	1421.76	407.956	573.251	1770.57	835.257	227.859	20.1699	93.5387	2159.21	1.17743	1038.7	1601.55	56.6999	1401.37	731.465	203.028	494.062	52.563	15.6549	310.504	455.089	0	429.551	332.242	19.0865	17.4876	334.014	524.472	2284.09	13.3435	161.828	7.82601	5.21571
242_D0	235.761	10.1316	388.088	23.3515	207.482	48.104	411.891	24.4688	291.608	331.097	46.528	412.592	419.814	112.372	560.573	575.074	165.942	1056.45	214.9	1044.11	922.482	95.2043	20.893	119.065	1282.72	1.56811	792.638	5062.77	169.333	100.722	899.454	834.442	556.052	98.6416	55.5983	539.068	657.772	7.91252	232.581	626.03	40.9537	14.2329	290.383	607.302	1594.88	0	117.157	16.2131	23.9262
243_D0	304.094	401.944	327.079	31.6769	196.513	238.812	381.33	29.6167	312.704	440.281	14.6198	246.514	290.989	5.43863	503.412	234.252	228.073	316.826	571.135	1402.41	714.255	127.838	53.5127	5.16168	248.577	0.474507	225.715	1522.97	44.6616	371.542	528.259	1051.79	695.475	39.4773	123.025	881.522	1138.79	139.469	573.433	1228.85	14.1018	38.1742	358.955	235.508	529.19	6.99067	120.401	111.963	56.0517
244_D0	228.46	7.78095	128.294	12.4782	59.1976	666.355	376.591	35.7462	46.0313	30.2318	14.6663	18.4516	193.412	0	354.746	129.249	59.3687	89.7669	67.1676	589.295	318.595	79.476	89.6984	360.723	668.21	456.859	928.379	194.404	126.076	187.115	133.14	593.434	3.86825	3.98446	19.1454	354.461	102.957	9.90799	468.784	857.786	0	4.86062	371.352	566.698	236.464	293.734	47.0556	8.70083	72.4843
245_D0	208.678	0.998345	46.2137	16.4812	98.9045	1148.63	275.733	91.0546	146.94	220.323	7.26423	67.8903	156.114	53.3792	97.199	160.957	161.729	107.644	203.432	501.803	300.436	4.92056	0	0	163.233	2.59349	119.63	47.1616	96.5067	655.876	370.712	216.389	705.066	13.1567	37.9309	128.238	122.387	173.396	81.6849	463.485	14.0137	38.5195	1080.59	104.534	565.235	141.078	43.8713	557.365	34.4654
246_D0	313.921	7.4061	112.56	0	242.898	67.2839	248.737	32.8559	194.257	569.311	30.1438	270.412	234.288	119.018	407.386	289.077	740.084	117.37	303.747	1196.13	724.07	313.379	36.07	0	536.404	0.70187	388.5	312.926	75.7916	569.794	315.123	586.909	1258.74	19.9391	39.8163	539.853	880.754	82.6364	244.403	294.875	3.7925	15.0575	311.104	326.424	721.201	15.24	64.8056	3.36924	57.0001
249_D0	224.106	3.39603	168.825	11.5292	46.7294	180.877	325.258	14.1547	106.938	406.379	10.1632	360.45	242.01	2.6223	578.822	344.61	270.839	288.107	749.161	1001.31	537.02	376.337	84.6032	37.0019	941.792	79.2218	481.189	363.014	37.0642	724.917	425.562	575.212	886.365	17.18	4.82437	1580.56	578.915	70.1842	624.325	830.469	1.63385	14.9699	343.109	518.166	258.852	64.422	103.577	13.3985	30.3605
250_D0	192.01	7.66875	45.8786	3.77578	56.9174	136.7	297.268	9.27123	104.098	121.407	49.9262	133.999	117.049	4.2159	208.976	33.5225	127.996	113.654	38.57	482.784	392.987	137.528	6.78547	31.3168	463.646	97.442	113.052	141.72	148.262	84.9288	431.177	56.1837	454.315	13.2622	34.7593	657.528	458.281	8.99418	117.106	331.588	27.2892	7.35388	66.7181	160.088	202.989	12.1202	5.02537	40.8082	49.13
253_D0	95.7798	7.69904	11.5403	6.11169	51.8144	55.8762	54.6789	22.7378	91.477	34.9188	141.491	7.82458	10.632	0	22.405	109.619	148.695	0	52.5518	0	79.4007	11.0587	113.716	375.373	44.3318	3.88581	56.0125	52.9965	450.797	5.34073	101.474	16.2107	28.7064	7.88502	242.826	4.57473	8.73199	26.9601	139.183	353.31	102.359	0	0	41.2224	110.629	2.20183	30.8119	44.1223	7.17212
254_D0	493.191	2.39837	417.787	13.9314	530.702	547.826	44.5027	32.0297	239.012	1340.88	22.9977	111.324	715.909	3.02086	381.888	64.8545	429.782	234.106	396.788	3614.75	1239.59	905.593	291.463	77.6155	337.116	48.9903	198.834	593.914	204.884	583.79	507.068	1182.87	203.805	127.179	10.9168	1841.76	157.445	14.5006	143.033	430.762	11.0914	32.5194	378.495	260.127	1886.19	67.3117	86.2282	38.5047	231.158
257_D0	354.442	9.70241	1717.39	0	2162.86	365.786	515.079	0	1040.82	4949.4	17.5205	268.708	194.768	56.6885	793.467	870.535	2140.14	334.878	1043.35	5075.62	1398.37	3271.57	169.661	19.2207	1794.15	6.25522	1094.02	3114.25	305.787	1328.91	1129.11	2580.53	1854.95	10.5775	38.8119	4516.71	4574.65	10.521	234.158	908.682	2.81663	0	1041.27	2074.17	2444.09	48.8894	202.808	3.4647	56.9572
258_D0	309.073	2.28063	251.112	943.506	225.507	45.2962	98.5012	54.9738	128.359	787.58	13.9312	66.7685	107.826	8.53079	227.033	98.2166	498.138	50.8613	154.71	730.513	396.804	108.52	176.322	52.1707	1194.94	1.65791	224.643	137.1	170.563	521.815	280.276	149.856	621.75	88.3106	66.1301	177.618	169.849	108.754	128.545	280.693	11.198	32.8319	151.873	370.938	377.608	44.9706	66.6072	1199.3	27.5404
259_D0	292.667	11.55	511.138	21.3857	1610.55	2709.9	1259.77	11.2524	794.029	3057.76	13.4656	205.228	181.524	7.80444	1006.22	469.246	1550.76	858.879	374.498	3644.79	1446.49	180.599	513.345	25.0159	2706.23	2.88451	709.618	1602.58	79.9757	1593.74	296.018	841.275	1897.61	99.5044	48.5792	1509.59	950.682	31.5357	701.643	1564.57	24.6782	27.3711	1537.11	1015.46	887.298	30.51	169.763	45.2682	730.453
261_D0	215.281	6.98994	150.769	41.7835	32.9354	122.451	655.467	38.3302	29.419	100.06	50.456	59.3563	286.812	5.07638	207.731	138.593	241.379	159.582	106.307	307.811	29.3955	146.03	53.7688	80.8429	429.891	4.09407	169.962	129.045	623.718	580.703	81.0283	104.754	609.738	9.96914	65.3209	242.923	187.68	12.3949	129.084	236.183	37.6074	32.4302	198.407	469.208	1141.47	1.85587	81.3746	1423.18	33.8532
262_D0	300.574	3.26743	305.358	11.1375	449.666	1804.44	197.293	36.4634	273.789	496.152	26.1811	129.4	198.207	6.8599	687.158	945.971	76.1731	215.065	319.191	2250.63	1525.77	438.922	143.443	62.9466	649.831	24.5365	4203.79	122.949	28.1325	346.869	244.093	295.708	586.947	40.3054	31.0698	707.033	493.608	17.6869	520.224	7355.84	15.7835	11.569	3804.8	424.294	736.408	12.685	77.8231	80.8957	75.9104
263_D0	287.171	10.4586	552.851	9.01065	339.266	480.455	1005.29	82.1479	1061.8	1543.7	35.3898	200.709	353.657	127.686	1161.57	1275.23	2900.39	349.611	489.842	3778.44	2399.71	1467.61	24.0491	160.051	2671.61	3.5097	1343.7	2064.83	119.845	1296.64	544.125	1327.51	1907.84	25.6386	210.923	3338.61	1849.02	26.5644	367.479	1716.61	24.6537	17.3758	497.816	2476.1	3806.67	52.5022	200.373	90.201	34.2035
264_D0	260.289	5.75284	209.588	4.07704	321.743	173.438	52.1602	50.0547	56.2335	1426.12	41.151	41.3399	59.6833	1.21854	240.446	180.985	440.085	23.1551	177.001	1231.58	619.893	927.522	82.427	54.7666	658.638	41.7017	654.752	2304.93	75.8329	472.633	257.479	132.038	299.54	2.6037	35.8266	462.248	420.973	22.6608	67.407	506.893	15.5999	92.1111	807.62	119.588	1179.06	27.6285	92.2475	14.2142	96.6265
267_D0	283.065	14.7588	0	42.5689	116.246	0	41.6551	25.9829	31.064	113.767	7.99542	21.0759	0	0.551262	35.6609	5.36844	29.6681	8.58541	82.3571	224.74	201.816	5.41584	778.317	74.3532	18.2664	0	82.2943	98.8861	522.772	13.0778	36.6178	227.584	109.657	227.834	72.1117	53.77	66.2839	2.40062	12.4511	2.98326	26.9925	2.35537	25.3055	36.0744	46.7063	0	17.1017	125.434	58.3068
268_D0	546.15	10.7953	1858.55	20.9354	278.751	397.926	947.743	25.7029	393.068	1230.33	57.632	111.825	265.265	8.26977	322.916	1494.93	1595.48	608.09	346.245	8051.3	4683.44	741.116	36.2794	643.896	295.489	33.8853	1158.7	3698.57	199.85	1757.83	931.452	1214.66	1346.21	8.59494	28.7841	3633.57	547.823	13.0611	1540.4	10573.8	15.2581	6.98995	1827.39	769.674	1615.26	18.1339	234.853	178.303	42.3901
272_D0	145.309	15.7162	248.853	10.0288	667.336	1397.89	977.095	24.6253	1732.18	1789.72	22.9855	8.89782	485.271	0	948.151	448.756	781.019	816.773	976.648	2544.21	1968.4	747.343	25.232	163.076	4522.75	38.8223	835.319	988.624	287.404	1256.3	779.115	1095.52	2074.28	9.60702	25.1793	1199.48	312.076	24.6857	825.131	1256.77	5.96916	5.46913	4993.58	1091.5	2617.71	70.9089	161.509	33.5661	20.0401
274_D0	139.417	0	233.19	0	334.962	336.627	306.257	37.2745	386.925	740.709	20.0726	81.7721	202.615	0.199745	433.861	181.947	697.422	357.792	239.064	1525.71	712.944	104.24	3.41007	33.2717	2300.17	7.16635	516.501	1974.16	125.491	801.098	302.053	518.203	670.591	31.5073	0	1158.66	300.605	27.1205	487.075	1003.59	6.45381	32.5225	317.648	772.733	1200.71	48.7284	80.8169	5.29249	0
275_D0	179.929	13.5088	435.675	27.4018	343.146	261.17	617.688	25.8584	294.577	871.786	23.6724	214.898	220.925	0.736397	1599.51	441.309	1352.11	421.517	256.389	1060.5	888.326	276.681	125.854	33.3624	462.362	1.65717	491.127	744.295	121.879	600.989	468.284	623.121	989.28	133.836	4.4067	595.281	902.676	8.36191	311.837	2267.4	14.3271	15.5882	1028.36	658.697	1020.39	6.7158	114.934	3.3044	129.688
276_D0	146.34	31.313	17.8966	17.4541	0	7.85965	12.8187	15.9917	1.68597	144.95	72.7204	33.0186	14.9552	0.636596	47.2729	119.499	30.9863	36.9884	29.5681	220.725	36.9854	241.107	11.704	57.7105	3.82242	16.3975	3.93941	125.982	98.7041	11.2685	48.8304	72.2071	88.9145	6.93201	65.4057	122.263	73.634	24.1326	48.9442	295.613	47.9933	16.9127	145.364	118.674	69.7577	12.3886	24.5597	4.54121	41.3626
277_D0	322.487	7.91337	351.125	36.8668	405.195	573.365	391.45	22.6085	559.014	615.164	9.73987	280.084	1617.45	2.52692	3899.7	343.336	843.664	539.663	705.417	2677.22	2427.8	2408.08	72.806	216.144	452.316	11.0116	3214.67	1558.87	7.61153	1752.42	229.408	425.529	393.897	3.52809	140.244	537.659	492.29	11.6976	706.101	21681.4	25.0528	32.9966	8974	2591.6	2617.25	58.7832	185.046	272.217	69.3168
278_D0	188.903	247.768	429.989	237.122	351.986	305.352	510.783	37.6536	139.869	863.599	12.478	52.3282	329.107	3.04661	404.561	234.59	479.849	230.459	34.1408	450.276	132.576	97.2002	400.652	37.9358	781.895	21.9033	282.55	3.01541	198.277	93.8848	155.114	402.672	168.942	2.25996	45.4111	187.989	803.188	35.5918	242.294	230.462	7.02095	42.2727	506.825	106.762	467.966	23.5602	34.5396	176.429	51.5279
279_D0	304.017	5.60646	224.052	7.89336	222.939	4.74708	2.58075	32.1955	357.441	748.228	4.62334	28.252	38.3887	1.95204	88.0352	167.632	311.139	40.2125	93.7575	618.723	465.891	126.834	530.177	171.059	90.3549	4.9519	78.5179	544.268	254.72	133.851	195.105	364.961	409.257	25.9582	6.58397	19.4328	347.164	66.6314	43.3567	276.873	7.8042	68.44	104.869	447.132	348.402	48.6359	16.5787	12.3426	153.549
280_D0	169.028	2.26289	2.23151	24.0419	148.023	2.16092	4.69915	14.6558	0	0	6.31379	1.51302	8.22352	3.18187	60.6535	165.334	85.1933	12.2034	0	24.3904	28.5102	1.42559	411.891	0	8.65473	1.87847	4.33239	59.2093	103.616	43.3743	74.3559	2.08974	68.8308	19.0588	22.9777	5.30761	27.0157	22.7485	10.7653	14.1349	8.12014	30.6897	46.6273	77.4458	11.8025	34.9125	0	233.48	140.349
281_D0	92.9445	6.0856	14.989	24.4558	79.022	72.5743	15.782	9.84423	0	25.6215	35.3413	10.1629	6.90463	2.59243	43.6508	21.3566	21.459	31.8773	95.5589	64.6773	232.992	57.4537	3.60242	105.275	14.741	7.57056	7.27513	68.8339	657.321	76.3042	69.3675	63.1652	89.4841	0	46.9733	29.7092	28.3536	31.8335	30.1293	31.6478	37.4981	12.4934	111.855	51.1551	257.651	0	58.6956	765.968	14.9047
282_D0	337.374	3.75845	1439.02	5.65571	418.587	122.857	790.363	34.7182	563.777	1027.79	17.4496	3.5842	133.93	50.9396	7345.78	158.171	0	533.208	423.674	1420.36	1221.56	690.614	3.81146	474.76	1343.27	1157.43	2442.61	1545.58	327.277	88.0713	244.642	1034.56	5188.8	32.507	20.1163	1311.81	18305.3	12.3496	85.0283	5485.83	12.0224	20.9291	2987.57	324.504	878.965	67.9792	63.9834	67.0416	3.28533
283_D0	190.973	15.1482	302.917	22.0825	132.251	28.7584	322.071	31.2071	160.491	478.909	16.8052	149.005	180.606	7.89572	164.322	191.823	131.49	211.13	75.7325	501.594	346.103	3.79444	271.225	245.567	531.474	31.4992	31.7113	67.0994	155.407	65.9428	118.197	355.981	732.82	43.6263	147.58	169.525	368.522	3.78432	124.119	103.461	14.859	16.0896	67.9632	411.709	125.658	26.0645	100.436	65.3572	267.253
284_D0	224.963	1.8056	1223.26	12.8501	788.553	1180.49	1251.98	13.1251	1600.19	2968.19	15.0783	387.527	345.529	2.51193	2549.09	324.606	4491.89	791.736	1090.23	7163.8	1934	2569.98	106.627	330.226	2896.77	85.123	1189.19	2475.26	42.7148	885.867	961.853	3524	825.166	20.4819	66.207	2507.82	1915.86	22.0703	1272.8	1881.9	11.8171	8.32857	976.327	1882.64	4146.01	35.079	293.109	583.675	166.428
285_D0	350.103	8.14923	0	3683.35	22.9616	3.66376	0	9.9393	6.28728	7.22014	14.273	5.13051	0	4.76318	3.67269	7.18761	7.22208	0	20.6747	68.1017	0	2.41702	1.8186	459.913	6.98749	12.1025	14.6908	19.3052	264.91	3.50187	7.00374	0	0	40.0686	5.08145	23.9969	40.0784	20.8916	9.12608	0	5.16276	4.73027	18.8225	2.29635	55.0294	12.9935	0	295.657	90.2918
287_D0	264.001	5.34722	454.91	16.2235	224.366	216.589	215.541	79.6718	290.764	472.83	28.6025	2.57033	76.8362	12.0992	493.115	774.197	466.746	363.951	189.893	928.054	554.518	128.356	167.643	104.212	1654.31	45.3146	379.036	785.342	100.586	957.903	291.23	578.663	241.406	20.7215	52.6123	658.215	522.051	12.8818	191.448	800.416	3.44865	17.3787	373.424	284.594	1160.41	70.5353	78.2733	88.3777	65.9681
288_D0	238.714	10.1579	234.005	3.33814	84.9172	25035.1	0	16.3932	31.4983	288.19	11.7705	2.11548	86.2352	5.16418	475.513	0	848.703	1097.7	51.1491	1283.03	412.101	35.8783	212.963	102.854	228.074	16.284	172.639	164.043	448.423	31.7666	306.115	37.9841	105.552	14.9228	15.3652	388.368	479.245	38.4331	0	1917.03	14.1918	16.9039	1325.61	182.574	255.783	150.003	97.7435	15.1295	73.685
289_D0	210.676	15.1943	31.5485	11.2512	70.9026	0	0	41.44	18.568	200.579	9.9181	39.2162	9.68852	9.86613	5.10419	34.9619	15.0555	108.63	90.1258	50.0044	91.7791	6.7182	32.8567	317.402	77.688	192.098	10.2084	80.4892	220.898	77.8686	58.4015	137.873	0	0	7.06205	391.864	210.863	37.9682	27.0997	0	11.9584	28.4873	5.2318	81.6684	142.527	74.2384	18.7184	0	52.2853
291_D0	321.214	2.94038	236.708	11.3821	116.992	108.172	114.815	17.4676	93.0804	416.819	50.1676	129.837	71.0591	6.01745	335.633	78.3165	63.4614	87.2686	87.202	146.839	325.978	66.2647	10.2274	20.9899	177.52	0.895546	237.525	268.868	215.628	206.784	71.3896	186.8	58.2195	2.72584	45.2468	319.227	480.97	4.51883	91.2265	297.625	14.5171	8.86732	134.963	153.038	297.164	3.04469	30.298	41.1708	5.28937
292_D0	243.842	5.55943	677.773	38.093	250.385	9.35216	166.087	88.7992	107.314	277.406	27.3252	13.0962	80.0779	7.01157	484.374	807.277	270.383	201.478	181.779	489.578	476.787	277.638	376.018	203.225	407.383	2.70991	171.874	277.636	353.529	390.333	247.31	1118.45	707.888	52.7895	93.6794	1161.29	216.789	41.0218	738.955	944.792	27.8213	30.8572	358.749	180.431	549.105	8.59897	104.287	1170.17	63.222
293_D0	248.564	6.74642	316.431	38.9144	463.736	1414.71	408.34	34.6204	772.31	974.453	17.7555	176.152	555.025	6.70153	2076.06	600.858	1423.1	267.683	130.31	1658.21	1357.48	2119.16	14.4789	185.601	1274.1	17.1156	1359.68	905.019	416.269	989.751	515.786	969.661	1146.4	60.4572	25.2852	1761.26	1390.31	44.7811	1384.71	1017.59	23.9771	6.27672	385.881	1212.87	2469.4	8.62071	265.399	0	14.0403
295_D0	341.686	9.39701	523.178	2.89207	689.199	1557.63	603.049	63.2791	108.833	977.524	27.7658	205.055	149.966	2.45442	303.971	322.864	524.093	2667.06	687.382	1358.5	1326.99	466.772	7.71883	98.354	1795.14	59.0275	984.659	726.984	69.0406	317.082	1097.4	1022.59	1147.75	6.40033	22.7658	687.499	514.373	35.2414	416.417	949.355	19.4779	40.1541	306.245	613.181	3000.96	19.4044	124.813	4.4924	10.6453
297_D0	222.997	6.19338	70.1264	31.2615	0	2.82951	6.15307	26.8664	1.21391	238.55	22.0461	0	32.7343	2.6091	124.802	2.77549	5.5776	23.081	13.3058	119.799	0	5.59998	122.192	215.969	132.266	184.967	17.0185	2.98187	10.7679	43.2718	151.451	109.452	5.81465	17.968	9.15692	4.63319	236.565	8.68784	11.7468	49.3551	11.9616	4.87091	26.1659	6.6287	3.86355	84.4601	8.3215	55.0402	132.927
298_D0	356.489	6.83104	137.835	98.3127	297.036	14.8306	48.3761	60.3504	39.321	553.43	0	103.84	0	5.91366	14.8668	0	14.6172	37.2237	97.6378	53.1432	267.97	9.78393	390.164	0	29.6991	41.2547	193.268	31.2584	67.7265	141.753	14.1753	329.868	167.623	15.6963	27.4258	72.8532	69.5291	52.0417	152.692	177.849	6.96615	38.2956	259.054	88.8402	40.5009	40.9086	43.6164	194.23	38.0724
299_D0	210.417	10.4131	169.325	23.8368	325.487	2.15749	7.03753	43.8974	0	555.774	16.81	0	28.7366	9.71413	19.4648	0	25.5174	17.5992	38.5534	45.9183	41.0112	0	466.925	31.9525	34.8519	8.25212	25.953	73.462	73.894	35.0567	12.373	0	2.21682	9.13368	5.98467	97.1515	6.74318	42.5857	3.58274	75.2661	4.05362	24.1413	170.695	81.313	0	113.455	5.55197	9.14153	105.787
300_D0	253.114	5.14539	92.2868	12.3421	173.6	1217.64	947.404	60.6108	321.964	244.868	21.7596	164.253	265.698	2.01839	302.352	350.646	198.184	70.0957	441.266	538.147	272.912	36.8481	33.2701	77.189	598.25	137.893	291.154	936.972	25.507	1185.19	256.257	529.346	236.45	0	72.3034	110.3	715.749	4.89997	752.411	280.104	10.4943	28.8457	769.037	470.261	510.988	145.265	61.6002	40.8782	151.991
302_D0	198.723	19.4179	377.172	37.0584	413.467	281.471	415.345	45.452	595.472	456.629	9.79049	103.231	216.781	2.26169	859.907	249.802	574.657	105.129	211.149	710.847	525.862	97.2658	239.512	35.8802	462.559	4.66056	493.775	779.493	150.471	675.787	288.25	453.664	729.569	14.1857	71.2609	1045.24	1214.86	11.7583	443.095	1987.25	17.3133	23.0734	822.874	531.115	1660.87	15.845	161.371	78.0884	13.7634
303_D0	203.122	6.46855	435.675	9.45405	848.454	659.376	821.35	8.68351	304.051	2312	12.4697	340.654	847.455	0.748958	1009.66	2005.25	1211.21	909.17	2165.49	1599.46	1241.28	377.28	54.0202	46.2482	1948.64	2.96797	924.095	1441.48	11.369	689.696	240.675	1058.63	2616.85	21.8318	8.87886	1172.29	1548.22	49.6081	518.141	4496.84	25.0581	25.7141	2414.04	767.098	1947.83	35.9727	123.161	1.23294	104.083
304_D0	277.509	5.95151	73.2099	29.6371	367.696	13.4124	429.167	23.3911	262.966	178.298	36.5945	224.042	67.448	7.37362	165.183	118.407	32.1043	137.061	16.2185	341.692	176.58	173.174	469.837	83.8606	74.9679	0.333122	76.8293	281.986	322.292	5.49419	65.9303	74.1177	51.1875	65.5687	33.6614	293.352	262.001	41.182	41.6819	2.08886	14.4	24.7382	196.875	409.225	667.152	18.1208	37.3323	232.855	64.9282
305_D0	269.218	4.0344	261.345	9.36541	233.995	50.6073	531.912	22.8818	148.362	372.126	20.5367	147.64	300.92	3.95006	820.146	3681.71	922.763	373.122	11.8991	1673.64	1054.27	787.357	2.09336	38.0536	1096.92	50.5912	169.102	833.939	73.8257	112.866	1068.2	203.061	322.61	11.9025	15.5977	203.714	410.423	90.6421	88.7659	422.98	23.771	25.4096	311.994	203.186	308.078	54.8407	96.1221	24.3669	72.5366
306_D0	438.135	1.76248	22.862	2.71776	472.256	0	377.121	33.3665	178.203	726.421	16.7702	87.8387	142.758	3.72422	216.996	94.1032	53.3385	44.7621	74.0325	804.156	132.91	381.359	450.557	265.778	283.879	4.70434	103.566	579.825	426.869	225.713	225.713	482.904	310.884	63.3506	78.4696	42.2125	378.647	98.1874	95.9945	142.131	8.08805	61.4014	58.1329	305.703	774.209	24.2331	42.5021	8.05394	18.313
307_D0	236.852	6.96623	49.6555	58.5449	32.6186	40.8722	0	39.1345	12.4395	75.3271	7.02473	33.6676	29.7358	4.82339	16.8708	23.5834	75.8289	0	4.5224	183.725	0	30.136	337.736	59.7387	39.6175	1.67199	19.2809	152.022	345.851	9.19205	34.4702	32.5507	108.696	208.656	8.89219	21.6526	193.496	47.4563	30.8022	20.9686	15.8103	8.27765	39.5258	10.499	119.825	32.2118	9.72236	16.6697	19.7506
309_D0	115.025	4.39119	0	0	34.5937	0	0	37.9834	2.00226	13.5255	59.0903	0	4.44019	2.17114	0	32.0457	0	11.714	0	0	10.203	12.3156	4.63324	338.754	13.3515	7.30265	0	4.91836	444.019	0	4.46084	4.51332	9.59081	0	6.47299	0	7.29339	8.18852	0	0	32.8828	20.0855	4.7954	0	6.37263	11.0345	0	124.042	5.99051
310_D0	541.927	28.4781	2925.56	0	7070.44	192.536	538.314	0	1715.51	3784.72	0	0	26.1681	0	0	3777.19	840.39	155.33	0	13817.2	2541.73	471.781	122.876	459.263	0	0	27.5722	2738.9	2009.71	236.608	525.795	26.5991	9778.48	0	63.5804	12340.5	3223.75	0	525.264	839.599	38.7586	0	226.092	3293.88	3455.23	0	808.916	0	134.158
311_D0	281.466	9.39649	50.3957	9.80327	199.033	186.334	246.015	18.0536	21.5459	150.174	47.5296	12.4253	88.6379	8.04364	44.4734	265.46	43.7268	22.2706	8.34512	447.835	243.687	158.048	982.174	101.723	212.421	10.0272	53.3681	37.4033	425.462	93.2907	101.772	8.58075	86.6119	17.2167	98.4518	141.659	97.0636	5.83802	90.8021	6016.77	22.9229	22.9119	779.507	224.416	318.036	22.7271	44.0358	60.6664	55.807
312_D0	263.342	2.56203	606.194	7484.27	323.262	205.268	408.333	22.1481	387.741	1480.94	20.4461	267.847	463.813	3.78828	1613.41	1402.58	1150.43	639.618	298.358	1449.39	870.194	1077.19	805.86	33.618	842.562	0.811079	1042.87	471.408	342.645	392.396	390.167	1096.3	661.5	182.687	54.9983	1199.32	825.644	16.3705	436.623	1429.14	25.2	7.02709	222.897	845.929	1732.66	0.919171	208.375	10.782	83.8334
313_D0	222.502	5.06562	536.499	3596.58	135.552	114.015	2225.54	117.832	0	701.359	26.4389	60.8229	41.323	2.45808	2955.3	26.6282	1225.42	296.39	5.10627	580.118	377.03	1454.2	48.5096	204.175	589.235	5.66355	386.42	17.1649	446.288	62.2727	160.871	241.521	1550.85	19.154	27.6106	1013.48	135.753	42.8665	242.258	94.703	33.1528	65.4244	702.904	1060.05	1141.67	0	99.7961	39.7351	18.1191
314_D0	372.318	7.21088	1503.24	37.1012	507.776	674.665	1244.74	16.5636	179.01	1246.04	7.99793	406.119	1280.83	8.66049	823.202	1251.7	2581.03	227.952	1355.18	14646.8	11165.1	878.084	43.9446	157.111	1623.27	61.0363	563.082	590.8	18.5881	531.056	306.379	445.785	1467.99	25.8478	39.5179	1427.15	1054.32	25.442	594.522	748.823	4.30181	38.1007	1627.97	1812.81	2215.51	16.8415	177.318	39.3929	132.444
315_D0	613.762	5.22123	2352.15	3476.03	3904.58	426.43	1320.25	0	2550.99	3957.69	47.7612	194.832	855.444	6.2143	1159.24	1697.97	3280.43	780.054	574.398	14522.9	8229.86	4091.07	441.278	70.2899	4089.51	8.79606	1996.07	9315.73	566.606	8238.1	1443.83	1251.13	4187.74	117.292	1.67073	6490.25	2918.31	0	1057.88	5736.24	13.5797	18.6632	1786.05	3494.82	8154.22	44.1453	552.661	74.4726	139.158
316_D0	323.305	426.265	412.921	7.57339	413.858	82.257	439.738	37.1921	184.526	447.493	8.90143	92.7902	106.518	8.4799	332.121	100.858	560.758	414.351	956.292	1251.58	376.065	458.245	44.233	518.466	159.647	81.8336	203.854	2214.13	756.498	716.337	246.787	256.319	464.855	5.64266	33.8034	430.265	117.834	4.00897	386.834	829.497	5.36629	11.8002	366.249	290.464	588.108	58.525	78.9584	0.880132	25.2226
318_D0	610.023	0	7.08149	2.51709	0	2.27824	54.4969	21.632	5.53213	160.861	0	87.7336	54.1873	2.48875	20.5542	176.545	49.4001	68.6185	2.14269	195.27	59.7674	1.50298	32.7951	416.403	4.34504	0.39609	2.2838	278.506	459.508	0	126.299	147.614	9.36356	2.41122	31.5981	826.307	190.476	25.9821	69.9903	144.055	4.28049	33.3362	7.02267	19.6635	138.431	38.6034	11.7254	389.198	25.7337
319_D0	196.759	20.7065	94.4975	13.1872	59.8766	373.992	21.6299	32.3806	16.318	64.067	29.6432	5.57144	41.6375	0.537085	31.9067	42.9294	121.563	24.9652	0	172.314	209.012	34.1217	1.9749	108.911	87.1484	94.7652	3.98834	61.9706	105.986	68.451	34.2255	50.0184	40.8805	5.61448	42.306	185.672	242.485	22.6871	69.3729	563.868	11.2129	87.3258	355.66	75.6288	429.177	14.1102	51.192	76.6269	10.2137
320_D0	112.787	0	0	6.52016	83.9271	17.7044	38.5	40.0247	31.3948	218.233	5.74763	24.7921	5.61458	4.14259	94.6536	23.1551	29.0827	22.2183	5.55034	58.2607	144.756	27.2528	0	50.397	50.6485	4.10406	11.8317	87.0692	71.8666	45.1256	11.2814	85.6058	24.255	56.2133	0	169.108	64.557	93.1888	49	135.107	8.31599	253.979	6.06375	0	217.57	13.953	10.8475	5.68299	15.1499
321_D0	207.171	10.805	22.2734	17.813	0	5.39222	17.5889	51.1994	0	28.4129	84.0266	0	0	130.318	0	0	5.31463	0	0	0	0	10.6719	527.285	21.1528	5.142	4.6874	0	11.3651	119.018	0	5.15396	0	0	74.1905	129.632	8.82949	0	11.8261	0	94.0563	22.7952	18.565	66.4861	114.522	3.6814	0	1.98229	59.1957	87.2085
322_D0	348.255	8.10708	152.083	2.75783	331.585	871.153	974.347	0	377.039	618.363	28.4193	400.229	463.086	226.473	620.453	452.969	314.909	388.438	408.487	1267.83	764.388	174.554	112.751	72.69	910.707	1.30192	758.175	129.844	246.979	741.998	236.199	347.604	1000.27	33.4633	62.3165	2525.96	1178.05	7.66424	200.81	756.509	19.932	7.51979	312.904	585.386	2731.79	5.90171	78.9164	24.9988	108.935
323_D0	291.63	4.34779	690.287	9.17433	3349.18	321.771	1485.22	53.5018	334.392	5959.36	8.08732	155.526	275.457	6.76017	1785.5	274.901	171.87	209.721	365.105	2308.39	1377.85	710.782	309.135	45.3643	296.447	0.360919	1999.85	597.249	26.8604	210.327	371.048	724.729	7754.42	45.407	4.79872	2806.08	2710.49	122.928	824.634	246.685	10.7261	63.4325	2452.99	649.828	712.9	21.269	183.921	10.7951	59.1546
324_D0	234.312	0	193.802	25.0269	478.469	56.6302	369.445	0	423.615	1297.19	11.0308	174.463	183.183	5.17484	28929.1	1299.85	897.958	2185.79	117.174	2953	3299.6	747.191	106.818	0	549.096	57.1045	204.366	895.193	34.4815	757.791	649.535	635.271	558.6	35.9614	167.559	185.458	433.641	59.6158	386.6	9272.96	21.28	38.9948	3142.13	462.242	896.977	17.8524	245.658	109.068	122.117
325_D0	182.402	3.57509	231.479	14.8383	254.62	492.38	1093.64	18.1913	561.258	60.5913	18.6593	150.241	278.497	7.75885	647.224	751.718	1002.69	537.372	661.292	1037.28	1241.26	213.603	111.266	73.9163	605.367	8.99342	944.909	830.753	94.7825	2076.97	333.282	1847.2	755.927	12.1662	50.4873	704.494	315.868	36.1358	507.96	935.719	4.49957	2.47358	1007.9	852.859	903.837	36.2381	118.325	170.842	4.91833
326_D0	234.755	0	739.181	8.12914	669.05	1247.14	584.008	59.882	253.35	713.829	57.3278	92.7304	833.011	4.33207	619.56	663.99	598.282	300.096	359.84	1669.04	1249.31	711.111	339.657	152.235	424.839	0.639603	1039.98	382.735	364.005	495.802	351.633	455.385	1667	70.0851	78.2373	810.226	376.568	61.3199	586.175	950.528	6.91209	74.4136	574.568	498.324	1275.92	52.1886	75.7363	89.9844	127.497
328_D0	313.787	7.29378	367.372	27.2799	77.3527	28.1783	356.171	14.3333	242.627	131.849	48.0267	88.7834	100.532	3.1455	317.78	794.66	917.165	117.139	301.458	1736.03	1323.38	443.826	69.9354	182.482	881.899	4.89903	681.461	1134.56	297.575	858.498	444.399	671.034	1928.21	147.873	9.7705	690.293	1878.93	38.6249	585.938	495.354	14.8902	46.9922	304.009	754.196	153.904	37.4754	56.9742	298.487	126.591
329_D0	255.756	3.6094	291.841	7.26137	41.224	115.016	117.911	44.5747	245.451	262.262	0	181.769	71.9077	3.51474	322.83	254.65	168.422	204.139	61.813	537.124	372.568	520.301	107.658	87.0852	740.143	27.4236	569.893	176.619	85.0387	417.748	37.6916	515.299	719.033	15.0712	36.462	511.189	789.93	134.052	40.573	429.904	1.54356	31.1136	114.802	201.073	471.145	51.7973	43.4903	98.7328	100.389
330_D0	206.135	9.10462	359.153	6884.08	292.058	79.5376	512.235	62.2428	280.229	1375.36	8.93819	113.522	369.624	3.61499	315.86	135.033	748.081	261.059	169.751	842.015	991.332	22.1996	297.623	25.0507	466.37	6.38226	355.725	351.401	190.924	561.401	336.256	275.128	455.773	370.177	12.7286	313.074	114.735	77.8268	194.717	1744.22	11.4954	10.5324	920.976	218.205	618.21	15.6711	76.4729	0.589178	11.7799
331_D0	158.19	7.57156	224.842	10.0232	459.68	444.533	1089.98	43.07	149.612	912.464	26.5069	184.209	153.677	4.54068	586.578	173.528	1095.34	594.874	290.1	695.231	429.289	215.459	299.462	45.5643	962.784	0	918.517	591.515	17.2622	567.967	502.932	824.686	610.564	89.6153	14.6797	278.534	386.332	71.628	490.673	8703.45	10.6532	29.2825	2181.25	537.669	761.831	26.8119	95.0502	91.7307	34.9341
333_D0	177.496	17.1331	13.1027	37.476	393.493	12.6882	32.1905	57.3693	198.506	0	8.23834	41.4584	36.2144	7.86139	89.0343	37.338	4.16856	0	3.97778	233.271	72.0743	5.58038	1196.65	28.8615	21.4967	1.47063	84.7946	767.21	215.677	80.8507	125.319	57.2613	0	98.4782	60.6153	131.584	102.447	31.5378	63.2105	133.715	25.826	30.9434	160.792	6.51859	233.889	13.8663	41.9802	48.8741	117.261
334_D0	174.543	5.32571	135.406	14.1337	188.173	230.265	139.093	13.0142	170.053	335.18	6.22953	22.3923	100.408	0	169.914	12.5483	639.879	120.406	168.44	2485.56	906.782	80.1739	20.6372	84.2533	706.499	55.602	609.126	283.108	141.18	226.204	45.8522	507.216	506.056	34.9763	34.0066	374.429	264.885	30.8618	175.629	104.597	10.5154	9.63457	243.17	339.32	159.391	23.5539	79.9475	423.156	22.9882
336_D0	346.014	2.74224	220.963	1643.85	852.301	169.895	98.5212	64.0144	199.503	323.054	31.2548	23.7911	470.308	2.67374	327.373	374.04	225.128	103.052	72.7918	2522.11	1048.58	371.115	116.191	203.224	365.03	0.656391	92.724	1054.68	173.849	185.844	719.921	512.977	633.97	32.6325	47.1273	481.014	72.2754	48.8532	945.21	3280.4	15.9604	44.6827	85.344	557.16	1001.39	66.9481	76.3363	103.253	68.8141
339_D0	283.717	1.34111	59.0596	5.49456	40.1677	29.8391	132.48	84.3224	19.6717	189.199	31.483	10.4462	52.0693	3.48065	114.662	226.837	46.5654	40.5675	44.4343	285.54	89.1521	77.1002	2.46857	47.027	85.1498	3.4585	186.949	170.331	211.968	71.2777	152.11	62.5216	217.172	0.877243	1.14959	234.121	48.5736	30.5397	210.839	273.795	18.6878	58.8579	68.9842	182.425	353.112	38.2143	8.22709	1.43672	5.10675
340_D0	323.452	13.5228	376.448	27.1659	805.812	511.336	77.145	23.2304	407.298	448.241	19.0625	1.71302	127.741	9.85221	1758.48	6964.42	625.464	2708.06	391.173	912.444	483.651	900.633	173.663	134.422	1822.32	21.2679	372.787	190.796	258.835	727.547	299.325	236.599	608.355	15.5363	46.375	1061.63	625.12	48.2919	602.718	6734.75	10.3427	32.6407	2054.98	234.619	990.512	60.7376	133.113	54.1882	128.755
341_D0	115.879	462.26	23.058	6.16739	139.654	133.972	0	90.8622	38.0303	309.021	0	39.0847	5.31081	1.40276	268.598	0	16.5055	73.5568	15.7501	388.758	235.285	0	27.7086	151.631	121.261	26.2036	0	41.1792	233.676	69.3617	74.6972	124.161	5.73568	1.96933	18.0651	0	0	2.44853	115.872	85.1984	7.86607	31.2309	108.978	0	49.5441	135.677	2.05212	15.0514	5.73209
342_D0	282.287	4.78437	158.193	16.9249	158.733	252.762	152.683	107.359	330.007	936.85	39.7856	123.347	355.296	2.8633	250.819	813.931	15.0985	142.583	384.2	1056.83	692.568	188.646	43.0891	68.9541	415.551	73.2411	250.819	322.876	310.917	364.05	143.98	390.11	1138.15	19.816	76.7238	246.659	562.577	27.9975	597.3	406.378	10.7933	25.2722	230.856	1700.33	493.297	19.1156	96.6749	47.2058	3.93259
344_D0	207.186	10.6015	0	29.4873	107.346	2.66892	31.9212	32.582	1.14502	63.7343	23.3942	50.4549	2.53918	2.3945	187.28	217.291	197.289	3.3494	10.0405	103.436	71.3878	357.426	155.001	193.18	53.7774	32.9449	29.4297	0	28.4388	5.10199	127.55	41.2961	0	11.2988	113.518	168.254	6.25624	4.68272	4.43203	84.379	13.7899	29.864	46.6194	94.1438	1.82214	45.2233	0.981151	1174.54	226.785
345_D0	253.902	58.3648	382.516	355.982	340.862	215.929	200.598	307.215	300.302	263.87	100.707	99.9042	641.196	788.232	909.582	651.25	318.382	420.717	153.434	964.799	447.641	244.015	226.096	106.346	505.986	23.8717	282.794	380.189	176.867	255.356	243.521	306.314	413.333	33.9111	45.8067	330.692	229.83	32.9823	356.209	2200.74	13.8261	32.4899	575.664	405.799	449.421	47.7942	59.3736	217.716	68.2566
346_D0	240.497	64.0085	399.682	362.181	338.158	218.422	202.82	310.278	300.665	262.587	110.306	119.928	669.861	817.135	922.999	470.862	232.053	401.366	138.249	994.751	449.68	247.188	217.945	113.1	455.23	26.5241	212.158	356.708	194.601	220.621	214.697	248.717	391.419	27.7217	49.2652	336.487	212.44	28.6884	341.269	1478.22	14.1786	32.8463	397.265	391.146	414.709	50.1255	55.4096	231.714	71.9591
347_D0	247.497	69.2168	401.518	376.029	348.804	228.318	213.913	320.664	308.349	266.287	121.794	142.087	705.206	847.611	943.899	483.13	257.374	445.962	153.168	1079.36	491.636	274.033	109.2	122.46	503.423	29.3078	226.31	311.097	192.259	236.152	224.628	269.99	434.91	19.8599	48.0041	359.254	224.662	28.3718	372.164	1627.61	0	33.0577	423.54	433.883	434.8	54.1543	56.9017	252.029	66.9255
348_D0	255.603	76.3158	417.951	383.697	353.888	233.392	225.619	332.521	317.234	272.816	135.313	167.044	741.913	880.933	966.444	498.236	214.873	539.315	519.344	530.038	299.406	286.553	218.977	258.203	332.721	247.741	326.021	296.818	280.938	384.635	316.606	264.231	277.181	217.272	212.723	290.698	640.788	551.596	549.333	593.221	246.684	366.615	369.514	251.809	198.589	94.2887	118.557	401.774	571.548
349_D0	245.558	84.4907	434.284	396.77	364.081	243.927	237.217	342.11	324.355	277.761	150.587	193.64	779.562	914.625	989.667	516.084	213.734	512.906	482.564	488.879	277.7	278.251	221.168	251.125	322.644	237.806	310.488	291.894	274.369	357.648	293.656	243.93	251.748	217.684	218.495	293.793	646.418	556.844	551.486	592.747	247.94	347.292	346.282	232.451	187.954	107.426	139.78	417.189	559.245
350_D0	241.318	93.7295	436.747	411.642	376.54	255.277	249.867	355.211	334.056	285.482	166.341	220.269	818.252	949.323	1015.64	534.833	232.308	486.094	446.981	452.83	262.21	270.361	219.505	241.302	298.582	222.12	283.336	268.183	257.152	314.599	259.523	215.414	223.71	196.583	204.4	275.899	636.241	569.567	560.803	603.262	248.782	345.024	340.416	227.218	192.727	118.427	157.946	423.071	564.173
351_D0	232.192	102.641	450.092	409.187	356.912	240.35	243.62	354.898	330.451	279.801	171.085	233.876	840.574	967.503	1021.62	536.301	188.624	493.477	446.053	447.63	260.737	263.713	219.805	235.377	0	224.804	281.367	274.158	257.01	304.028	253.4	208.449	217.754	195.966	207.752	284.754	651.482	591.072	580.409	618.264	261.483	349.513	341.04	226.105	196.274	133.571	180.201	431.457	563.173
352_D0	245.116	62.6837	466.568	0	291.529	224.871	229.315	273.351	246.807	197.404	183.305	258.182	852.119	974.446	1014.26	0	207.748	483.848	436.566	432.61	255.166	262.27	218.001	233.627	285.435	226.881	276.01	268.667	251.685	293.951	244.622	204.013	213.918	204.235	226.762	306.745	656.321	591.431	578.045	600.812	261.748	339.278	327.352	223.099	199.877	152.382	202.909	446.44	561.58
353_D0	240.985	69.117	267.254	368.014	289.123	229.439	228.655	258.15	230.075	184.619	197.319	284.272	453.987	546.485	561.151	488.876	229.154	477.577	432.761	425.245	254.842	254.084	212.628	219.488	263.313	219.005	260.307	258.968	237.332	269.738	226.482	193.222	213.266	213.999	242.858	320.891	543.423	478.238	461.573	454.009	236.633	301.459	286.651	213.051	200.286	169.8	225.553	469.347	575.981
354_D0	244.741	75.6187	279.031	369.904	272.556	215.985	214.167	258.647	229.643	191.236	0	297.124	463.504	549.361	544.144	472.267	232.695	497.594	449.199	419.608	249.184	249.348	207.409	232.386	265.291	217.544	258.398	255.897	244.327	279.727	235.324	203.331	224.209	228.5	262.533	343.943	568.522	499.74	480.323	468.5	249.347	310.354	293.756	221.057	211.636	188.843	238.492	484.025	587.361
355_D0	243.723	77.5358	296.629	353.755	245.321	197.769	211.215	253.381	220.497	185.546	201.345	302.88	465.021	553.571	534.557	466.815	223.174	465.319	413.674	382.614	246.785	250.331	208.278	224.857	255.022	215.78	254.941	260.88	244.987	274.372	232.156	0	225.923	239.362	277.698	360.298	591.04	521.245	499.2	483.407	256.72	314.812	296.097	225.086	218.463	203.672	258.2	502.617	592.26
356_D0	244.082	79.0388	311.36	363.816	248.239	201.764	212.306	257.482	223.299	191.927	212.435	319.986	482.168	560.228	522.359	456.608	222.187	430.348	371.155	336.208	234.147	248.501	211.697	229.372	246.796	210.385	247.567	243.351	231.845	253.743	213.374	193.216	224.494	252.415	294.901	366.93	555.855	481.716	456.511	450.98	262.807	304.904	284.105	212.642	217.448	223.069	283.585	499.865	573.76
357_D0	243.702	80.1302	276.371	373.669	254.12	207.735	216.626	259.306	225.116	196.174	223.963	336.732	499.842	574.747	529.257	463.91	218.277	444.601	381.996	345.212	245.209	259.824	223.575	238.927	254.643	216.017	252.817	248.61	238.006	259.707	220.418	203.892	235.204	270.936	316.542	387.82	577.438	499.187	470.777	464.769	274.299	310.462	288.707	218.185	230.307	246.933	312.026	528.535	590.481
358_D0	242.38	80.554	293.591	276.394	251.009	208.184	214.298	243.59	209.673	184.947	232.576	350.74	513.702	591.616	0	463.647	218.656	396.502	359.251	323.391	233.884	227.729	204.535	217.234	232.22	217.763	244.21	240.645	228.627	244.823	216.834	205.763	227.057	267.875	316.535	381.53	483.708	410.327	379.212	347.667	254.91	275.07	251.883	211.755	231.545	267.264	337.013	450.079	463.103
360_D0	242.026	80.1166	298.484	273.687	230.998	194.373	204.978	236.516	202.682	179.57	243.677	367.614	519.165	596.02	511.671	451.754	219.203	405.872	367.133	328.669	241.208	236.809	213.05	226.801	243.879	227.61	253.805	248.646	234.786	254.518	227.943	219.314	245.295	290.212	341.091	405.537	505.855	428.775	395.098	361.671	268.121	287.265	262.324	225.197	248.476	288.497	362.153	469.65	465.696
362_D0	242.105	78.604	314.453	277.557	233.907	202.458	210.374	242.014	209.033	190.8	259.503	388.784	541.797	617.614	527.612	467.441	217.746	391.289	349.189	313.647	240.03	240.001	217.902	229.044	242.496	227.719	249.791	245.897	230.528	237.5	216.861	211.05	242.182	300.164	353.08	410.236	507.372	435.2	399.354	369.579	253.678	264.976	240.151	206.68	259.608	310.67	384.397	481.072	447.322
363_D0	243.207	75.9332	326.715	281.82	235.259	206.586	215.514	243.887	211.274	198.001	275.58	410.381	563.262	639.284	533.528	472.041	220.982	408.57	358.573	318.715	242.373	242.658	0	239.039	255.773	241.205	263.865	257.923	241.365	248.963	0	225.744	258.004	320.032	375.161	434.745	532.556	456.302	417.403	384.481	265.883	277.46	253.109	222.605	262.939	313.419	380.75	0	452.579
364_D0	242.995	77.4053	343.746	252.39	228.238	211.64	220.19	244.896	213.259	205.665	286.548	427.293	0	653.538	538.073	478.093	222.453	398.283	348.455	301.858	237.685	237.268	223.464	240.303	253.053	243.403	262.567	253.116	237.208	241.372	226.186	231.675	266.82	336.005	393.278	448.671	516.478	439.432	397.746	358.828	265.746	270.472	246.443	226	265.796	325.194	385.604	457.739	429.202
365_D0	243.218	78.3263	339.558	261.735	235.171	218.157	226.886	250.511	220.306	0	295.939	442.669	592.916	673.609	550.961	489.984	221.708	387.38	337.445	287.651	236.292	236.028	225.768	243.308	252.452	246.626	262.726	252.667	238.112	239.662	228.969	239.653	276.818	352.7	411.574	462.475	511.038	433.173	388.782	346.625	268.453	266.921	243.477	230.55	276.458	343.765	402.113	451.874	407.521
366_D0	243.049	78.6271	334.836	252.2	0	219.427	229.765	244.33	214.877	220.18	313.863	466.455	591.725	567.273	428.45	350.607	220.487	372.984	323.371	272.518	235.418	235.222	228.951	245.24	251.582	250.394	263.153	252.593	238.477	236.841	231.293	247.591	286.842	369.669	429.668	475.147	502.082	423.937	376.875	331.644	270.311	262.11	239.537	234.818	0	362.128	418.782	443.472	381.974
367_D0	242.974	78.7484	329.233	255.107	227.012	226.528	238.251	247.989	220.966	230.065	333.979	490.389	611.606	583.581	439.275	363.547	220.189	362.299	0	266.848	233.569	233.105	227.678	242.828	248.683	248.099	258.507	247.596	233.911	233.09	232.232	253.253	295.646	376.155	431.777	471.172	491.138	415.53	368.829	324.263	266.751	255.078	238.323	240.326	293.45	368.694	416.731	431.366	367.292
368_D0	242.851	78.7161	322.841	259.353	228.945	229.558	240.026	237.759	213.062	229.375	347.882	508.633	627.143	588.411	438.414	0	219.967	348.247	302.079	262.086	232.146	231.216	226.656	240.892	246.183	246.123	254.424	243.366	230.519	0	234.58	259.893	304.912	382.309	433.247	466.456	479.455	406.566	360.633	317.234	264.04	253.722	242.49	250.507	303.729	374.326	413.945	419.183	353.255
369_D0	242.756	78.559	315.522	268.116	237.379	239.258	249.499	246.588	223.699	243.743	369.204	533.917	649.291	597.803	439.27	365.437	220.155	340.379	295.753	258.136	231.17	229.891	226.317	239.99	244.9	245.242	248.253	237.256	225.492	227.674	239.056	268.334	315.636	389.314	434.804	461.309	466.862	396.661	351.848	310.046	261.686	252.863	247.057	260.604	313.401	378.968	410.097	414.129	346.572
370_D0	242.798	78.3373	307.735	265.57	236.905	239.434	248.16	244.204	226.302	254.082	379.971	537.731	639.403	583.461	426.325	358.401	220.321	332.216	289.453	254.286	230.354	233.363	230.637	243.691	247.952	243.975	245.474	234.77	224.518	228.722	244.318	277.368	326.493	395.757	435.188	454.574	452.552	385.239	341.954	302.255	259.249	252.254	0	270.399	322.387	382.739	405.607	401.262	332.295
371_D0	242.883	78.1396	299.324	262.891	236.376	239.438	246.719	241.947	229.132	264.369	389.925	540.059	627.875	570.691	416.918	355.471	220.445	324.374	283.529	250.858	229.869	0	230.673	243.052	0	242.811	243.023	232.792	224.216	230.603	250.211	286.522	336.811	401.132	434.349	446.789	437.792	373.625	332.201	291.076	253.475	248.433	252.929	279.819	330.362	385.217	400.035	387.859	318.024
372_D0	242.97	78.088	302.137	259.641	235.338	238.911	244.824	239.525	231.965	274.433	398.846	540.722	614.523	556.577	406.44	351.135	220.745	316.534	274.112	244.055	226.159	225.247	227.581	239.408	242.205	242.299	241.528	231.938	225.228	233.75	256.894	295.827	346.624	407.365	436.023	443.45	429.94	367.686	327.069	287.438	253.426	250.153	258.844	288.987	337.213	386.005	392.724	373.041	302.878
373_D0	242.944	78.3275	299.976	256.049	233.917	237.876	242.414	236.848	234.691	284.112	0	539.539	599.194	540.948	395.815	345.62	220.719	307.866	267.897	240.891	225.848	224.934	228.032	239.28	241.594	241.75	239.873	230.883	225.994	236.727	263.384	304.69	355.597	412.26	436.06	438.381	420.488	360.463	320.968	283.187	253.065	251.69	264.403	297.501	342.932	385.317	383.959	356.832	286.686
374_D0	242.938	78.4299	297.243	251.853	231.931	236.268	239.539	233.991	231.147	287.168	406.797	536.385	581.801	523.706	384.34	340.036	220.526	300.586	262.681	238.261	225.658	224.861	228.762	239.466	241.085	241.154	238.284	230.018	230.357	243.414	273.361	316.653	364.019	415.991	0	431.639	409.397	351.98	314.012	278.52	252.658	253.285	269.822	305.381	347.402	383.068	373.733	339.638	270.166
375_D0	242.907	78.4414	294.264	246.953	229.296	0	235.986	230.621	233.256	295.626	411.647	531.143	562.205	0	371.645	334.095	220.395	295.201	258.954	236.495	225.58	224.827	229.578	239.87	241.124	241.259	237.746	230.562	233.039	248.298	280.962	318.71	365.158	412.661	426.665	426.108	400.161	344.873	308.125	274.637	252.918	255.735	275.578	312.769	350.838	379.729	362.969	0	257.657
376_D0	242.891	78.4208	290.324	238.92	223.605	228.347	232.515	227.505	235.668	304.015	415.579	516.77	533.48	477.17	359.215	328.509	220.385	288.939	254.479	234.037	224.835	224.178	229.869	239.833	240.789	241.058	236.972	230.97	235.523	0	287.947	326.47	371.722	414.425	423.803	418.984	389.467	336.616	301.424	270.272	253.002	258.036	280.809	319.001	347.334	369.141	345.111	299.472	241.008
377_D0	242.882	78.3844	286.771	241.563	222.677	227.753	231.7	228.257	240.634	313.067	418.188	508.326	511.193	464.688	354.459	330.725	220.406	284.083	251.249	232.84	225.387	225.005	231.116	240.571	241.023	241.265	0	228.212	234.802	254.323	295.495	334.582	378.534	417.504	423.44	415.729	384.418	333.009	298.703	269.218	254.834	261.707	286.338	324.204	348.508	365.036	336.127	287.742	230.673
378_D0	242.885	78.3476	285.546	238.615	221.691	227.321	231.453	229.91	246.087	321.755	425.796	511.348	507.689	457.921	348.798	325.264	220.455	278.625	247.509	231.193	225.453	225.273	231.782	236.989	236.907	237.194	228.703	228.946	237.656	259.258	302.422	341.74	384.051	419.041	421.492	410.989	378.074	328.355	295.145	267.542	256.149	264.792	291.019	328.103	348.018	359.311	325.856	275.328	220.218
379_D0	242.9	78.3241	284.134	236.027	221.354	227.319	231.529	231.702	254.765	333.43	436.163	513.878	504.013	451.348	343.426	319.534	220.489	273.76	244.174	229.664	225.336	225.297	232.184	236.844	0	236.859	228.56	230.469	241.486	265.194	309.875	348.926	389.205	419.959	418.883	405.683	371.161	323.501	291.958	266.778	258.877	268.863	295.853	331.227	346.03	352.393	315.113	263.339	210.878
380_D0	242.911	78.3226	0	234.328	221.746	227.746	232.028	234.133	261.083	342.425	443.508	516.117	500.159	444.672	338.258	314.359	220.507	268.208	240.458	0	228.392	224.623	231.713	232.194	231.328	235.812	227.835	235.138	248.508	274.264	320.253	355.145	393.046	419.227	414.515	398.672	362.765	0	287.915	265.363	260.998	272.392	300.125	333.806	351.026	352.314	316.875	263.83	206.606
382_D0	242.914	78.3429	271.015	232.358	222.037	0	232.545	236.632	267.437	351.178	450.254	517.61	495.891	437.976	333.288	309.722	220.514	259.627	233.711	226.432	228.051	224.088	231.258	231.066	230.046	235.047	227.701	237.017	252.598	280.149	326.925	360.678	395.869	417.677	404.798	386.906	350.321	307.401	284.695	264.697	263.477	276.277	304.404	336.172	348.678	345.156	306.534	252.603	197.878
383_D0	242.908	78.3712	268.286	226.583	218.645	224.835	233.084	239.278	0	359.696	456.363	518.219	490.79	430.599	328.016	304.617	220.488	254.924	230.818	225.246	227.631	223.446	230.621	229.797	228.723	234.3	0	239.162	256.878	286.063	333.222	365.339	397.458	414.894	399.035	379.623	342.938	302.451	281.857	264.438	266.148	280.154	308.156	337.479	345.221	337.295	296.218	242.211	190.203
384_D0	242.904	78.3761	265.156	225.591	0	225.307	230.126	238.684	276.717	368.272	461.944	517.97	492.973	430.719	330.604	0	220.463	278.217	247.115	206.019	226.258	224.622	230.765	236.292	210.114	238.217	180.644	232.277	241.205	234.551	303.385	340.916	382.118	416.82	370.292	408.259	376.523	292.021	295.982	269.052	257.673	265.693	290.234	325.349	348.117	360.383	330.948	247.129	225.032
385_D0	242.9	78.3701	262.324	221.831	216.041	226.189	231.662	242.697	284.004	376.716	467.132	517.346	487.328	418.627	321.035	291.33	220.456	275.732	245.385	202.436	226.325	224.595	230.987	235.939	206.673	237.89	174.24	232.528	242.411	233.567	306.721	343.612	384.129	416.912	411.436	405.661	372.87	285.358	293.978	268	258.231	267.072	292.502	327.568	348.196	357.862	326.195	236.85	220.017
[truncated: 204 more columns]
