# Supplementary material for: A Machine Learning Model for the Prediction of COVID-19 Severity Using RNA-Seq, Clinical, and Co-Morbidity Data
Source: Diagnostics (Basel). 2024 Jun 18;14(12):1284. doi: 10.3390/diagnostics14121284 (PMC11202902; doi:10.3390/diagnostics14121284)
Supplement: Supplementary file 1 [file diagnostics-14-01284-s001.zip › Table S5.xlsx]

## Sheet: Table-S5
Weighted clinical measurements of COVID-19 patients at day 0 (D0)
Samples	Age cat_weighted	BMI cat_weighted	abs_neut_0_cat_weighted	abs_lymph_0_cat_weighted	abs_mono_0_cat_weighted	creat_0_cat_weighted	crp_0_cat_weighted	ddimer_0_cat_weighted	ldh_0_cat_weighted	Trop_72h_weighted	viremia_0_weighted
1_D0	0.6	0.36	0.28	0.18	0.27	0.28	0.44	0.36	0.65	0.02	0.2
2_D0	0.48	0.18	0.35	0.36	0.36	0.21	0.55	0.27	0.65	0.02	0.2
3_D0	0.48	0.09	0.28	0.27	0.36	0.28	0.55	0.45	0.65	0	0.2
4_D0	0.36	0.18	0.28	0.45	0.36	0.14	0.55	0.36	0.65	0	0.2
5_D0	0.6	0.18	0.35	0.36	0.45	0.35	0.44	0.45	0.26	0.02	0
6_D0	0.48	0.18	0.28	0.36	0.27	0.14	0.55	0.45	0.52	0	0.2
7_D0	0.6	0.09	0.35	0.18	0.45	0.35	0.44	0.45	0.39	0.02	0
9_D0	0.6	0.18	0.35	0.18	0.45	0.35	0.55	0.36	0.26	0	0
11_D0	0.48	0.09	0.21	0.18	0.09	0.35	0.55	0.45	0.65	0.02	0.2
12_D0	0.12	0.36	0.28	0.27	0.45	0.14	0.55	0.45	0.65	0	0
13_D0	0.48	0.45	0.35	0.18	0	0.28	0.33	0.45	0.65	0	0.1
14_D0	0.6	0.27	0.21	0.18	0.27	0.21	0.55	0.45	0.39	0	0.1
15_D0	0.6	0.27	0.21	0.27	0.36	0.21	0.44	0.27	0.39	0	0.2
17_D0	0.36	0.09	0.35	0.27	0.27	0.21	0.55	0.45	0.65	0.02	0
19_D0	0.6	0.09	0.28	0.18	0.27	0.14	0.55	0.45	0.65	0	0
20_D0	0.48	0.36	0.21	0.09	0.27	0.35	0.44	0.27	0.52	0	0.2
22_D0	0.6	0.18	0.28	0.18	0.27	0.14	0.44	0.45	0.65	0	0
23_D0	0.6	0	0.21	0.36	0.27	0.28	0.44	0.36	0.65	0.02	0
24_D0	0.36	0.27	0.21	0.27	0.27	0.14	0.55	0.36	0.65	0	0.1
26_D0	0.48	0.18	0.21	0.18	0.18	0.28	0.55	0.27	0.65	0	0.2
27_D0	0.48	0.27	0.14	0.45	0.45	0.21	0.33	0.45	0.39	0	0
29_D0	0.6	0.18	0.21	0.18	0.27	0.35	0.33	0.36	0.65	0.02	0
30_D0	0.48	0.18	0.21	0.09	0.18	0.14	0.55	0.45	0.65	0.02	0.2
31_D0	0.6	0.09	0.28	0.27	0.27	0.35	0.55	0.45	0.26	0.02	0
32_D0	0.24	0.27	0.28	0.27	0.27	0.28	0.44	0.36	0.52	0	0.2
33_D0	0.48	0.27	0.21	0.18	0.27	0.14	0.55	0.36	0.52	0	0.1
35_D0	0.48	0.18	0.28	0.18	0.27	0.14	0.55	0.27	0.52	0	0.2
36_D0	0.24	0.27	0.28	0.18	0.45	0.07	0.55	0.27	0.65	0	0.1
37_D0	0.36	0.27	0.35	0	0.27	0.14	0.55	0.27	0.65	0	0.2
38_D0	0.48	0.27	0.21	0.09	0.18	0.28	0.44	0.45	0.65	0	0
39_D0	0.48	0.27	0.21	0.18	0.27	0.21	0.55	0.36	0.52	0	0
40_D0	0.36	0.27	0.28	0.18	0.18	0.21	0.55	0.36	0.65	0	0
41_D0	0.6	0.09	0.28	0.27	0.45	0.14	0.44	0.36	0.39	0	0
42_D0	0.36	0.18	0.28	0.18	0.18	0.14	0.55	0.27	0.65	0	0.2
43_D0	0.6	0.18	0.35	0.27	0.27	0.21	0	0.45	0.65	0	0
45_D0	0.24	0.27	0.28	0.36	0.36	0.14	0.44	0.36	0.52	0	0
46_D0	0.6	0.27	0.21	0.18	0.18	0.35	0.44	0.36	0.26	0.02	0.1
47_D0	0.36	0.45	0.28	0.18	0.27	0.07	0.55	0.18	0.52	0	0.1
48_D0	0.24	0.36	0.21	0.27	0.27	0.14	0.55	0.18	0.52	0	0.2
49_D0	0.24	0.36	0.21	0.36	0.18	0.07	0.44	0.36	0.52	0	0.2
50_D0	0.6	0.09	0.21	0.18	0.18	0.14	0.33	0.36	0.65	0	0.2
52_D0	0.36	0.18	0.21	0.09	0.09	0.14	0.55	0.45	0.65	0	0.2
53_D0	0.36	0.09	0.21	0.27	0.27	0.14	0.55	0.27	0.65	0	0.1
54_D0	0.6	0.18	0.21	0.18	0.09	0.14	0.55	0.36	0.39	0	0.2
56_D0	0.36	0.27	0.28	0.18	0.18	0.07	0.55	0.36	0.65	0	0
57_D0	0.6	0.27	0.21	0.27	0.36	0.21	0.44	0.27	0.26	0	0
58_D0	0.48	0.09	0.21	0.09	0.09	0.07	0.55	0.45	0.65	0	0.2
59_D0	0.48	0.18	0.28	0.27	0.27	0.07	0.44	0.36	0.52	0	0
60_D0	0.6	0.27	0.21	0.18	0.18	0.21	0.44	0.18	0.39	0	0.2
61_D0	0.6	0.36	0.14	0.45	0.36	0.14	0.11	0.18	0.52	0	0
62_D0	0.48	0.09	0.14	0.18	0.09	0.14	0.44	0.45	0.65	0	0.2
63_D0	0.36	0.27	0.28	0.18	0.45	0.14	0.44	0.27	0.26	0	0.2
64_D0	0.36	0.36	0.21	0.27	0.18	0.14	0.44	0.27	0.52	0	0.1
66_D0	0.48	0.27	0.21	0.27	0.36	0.07	0.44	0.36	0.39	0	0
67_D0	0.24	0.27	0.21	0.27	0.18	0.14	0.44	0.45	0.65	0	0
68_D0	0.48	0.36	0.21	0.09	0.18	0.07	0.44	0.27	0.65	0	0.1
69_D0	0.48	0.09	0.28	0.18	0.18	0.07	0.55	0.27	0.65	0	0.1
70_D0	0.12	0.27	0.21	0.36	0.27	0.07	0.44	0.45	0.65	0	0
73_D0	0.6	0.27	0.21	0.09	0.09	0.14	0.44	0.27	0.52	0	0.2
74_D0	0.6	0.18	0.28	0.18	0.45	0.28	0.22	0.18	0.26	0	0.2
75_D0	0.36	0.27	0.21	0.27	0.18	0.07	0.44	0.27	0.65	0	0.1
76_D0	0.48	0.36	0.21	0.36	0.27	0.14	0.33	0.27	0.39	0	0
77_D0	0.36	0.27	0.21	0.45	0.27	0.14	0.44	0.27	0.39	0	0
78_D0	0.24	0.27	0.21	0.27	0.09	0.07	0.55	0.45	0.65	0	0
79_D0	0.6	0.18	0.21	0.18	0.09	0.07	0.55	0.27	0.65	0	0
80_D0	0.36	0.18	0.21	0.27	0.36	0.35	0.11	0.36	0.39	0	0.2
81_D0	0.6	0.09	0.21	0.45	0.27	0.07	0.44	0.27	0.39	0	0
82_D0	0.24	0.18	0.21	0.18	0.27	0.35	0.44	0.27	0.65	0	0
83_D0	0.36	0.27	0.21	0.27	0.27	0.21	0.44	0.09	0.65	0	0
84_D0	0.48	0.18	0.21	0.18	0.18	0.14	0.55	0	0.65	0	0.2
87_D0	0.48	0.18	0.21	0.18	0.18	0.07	0.55	0.27	0.65	0	0
89_D0	0.36	0.18	0.21	0.09	0.18	0.21	0.33	0.36	0.65	0	0.2
91_D0	0.24	0.27	0.21	0.27	0.09	0.14	0.44	0.45	0.65	0	0
92_D0	0.24	0.36	0.21	0.27	0.27	0.14	0.44	0.18	0.65	0	0
93_D0	0.48	0.36	0.21	0.18	0.18	0.14	0.44	0.18	0.39	0	0.2
94_D0	0.48	0.18	0.21	0.18	0.27	0.21	0.55	0.27	0.39	0	0
96_D0	0.36	0.18	0.21	0.09	0.27	0.14	0.44	0.18	0.65	0.02	0.2
97_D0	0.6	0.18	0.21	0.09	0.18	0.14	0.55	0.27	0.52	0	0
98_D0	0.48	0.27	0.21	0.36	0.27	0.07	0.44	0.27	0.26	0	0.1
99_D0	0.36	0.18	0.28	0.27	0.18	0.07	0.55	0.18	0.65	0	0
100_D0	0.36	0.18	0.28	0.27	0.27	0.14	0.33	0.27	0.52	0	0.1
101_D0	0.36	0.18	0.28	0.18	0.18	0.07	0.55	0.27	0.65	0	0
102_D0	0.36	0.09	0.35	0.18	0.36	0.21	0.44	0.45	0.26	0	0
103_D0	0.24	0.18	0.28	0.27	0.09	0.07	0.44	0.27	0.65	0	0.2
106_D0	0.24	0.36	0.21	0.27	0.27	0.07	0.44	0.18	0.65	0	0
108_D0	0.36	0.45	0.28	0.18	0.36	0.14	0.44	0.09	0.39	0	0
109_D0	0.24	0.27	0.28	0.27	0.27	0.14	0.55	0.27	0.39	0	0
112_D0	0.48	0.27	0.14	0.27	0.09	0.21	0.33	0.36	0.52	0	0
113_D0	0.36	0.18	0.21	0.09	0.09	0.07	0.55	0.27	0.65	0	0.2
114_D0	0.48	0.36	0.14	0.09	0.18	0.21	0.55	0.27	0.39	0	0
115_D0	0.36	0.18	0.21	0.18	0.18	0.14	0.55	0.27	0.39	0	0.2
116_D0	0.6	0.18	0.21	0.09	0.18	0.21	0.44	0.36	0.39	0	0
117_D0	0.48	0.27	0.21	0.09	0.36	0.14	0.22	0.36	0.52	0	0
119_D0	0.6	0.09	0.21	0.18	0.36	0.35	0.44	0.27	0.13	0.02	0
121_D0	0.6	0.09	0.21	0.09	0.09	0.21	0.33	0.18	0.65	0	0.2
122_D0	0.6	0.27	0.14	0.45	0.36	0.28	0.11	0.18	0.26	0	0
123_D0	0.48	0.18	0.28	0.18	0.27	0.28	0.44	0.27	0.26	0	0
124_D0	0.36	0.27	0.21	0.27	0.18	0.14	0.44	0.27	0.39	0	0.1
125_D0	0.48	0.09	0.28	0.18	0.27	0.14	0.33	0.27	0.39	0	0.2
127_D0	0.12	0.36	0.28	0.45	0.27	0.07	0.55	0.27	0.26	0	0
129_D0	0.48	0.18	0.28	0.09	0.18	0.14	0.55	0.27	0.26	0	0.2
130_D0	0.48	0.36	0.14	0.36	0.27	0.14	0.44	0.18	0.26	0	0
131_D0	0.36	0.18	0.21	0.27	0.18	0.07	0.44	0.27	0.65	0	0
132_D0	0.6	0.18	0.21	0.09	0	0.07	0.55	0.18	0.52	0.02	0.2
134_D0	0.36	0.27	0.21	0.27	0.18	0.14	0.44	0.36	0.39	0	0
135_D0	0.48	0.09	0.35	0.09	0.18	0.35	0.44	0.36	0.26	0.02	0
136_D0	0.36	0.18	0.14	0.18	0.18	0.07	0.44	0.18	0.65	0.02	0.2
137_D0	0.6	0.18	0.21	0.27	0.36	0.21	0.22	0.27	0.26	0.02	0
139_D0	0.12	0.36	0.21	0.27	0.36	0.14	0.44	0.18	0.52	0	0
140_D0	0.36	0.18	0.21	0.18	0.18	0.14	0.55	0.27	0.52	0	0
144_D0	0.12	0.45	0.28	0.27	0.18	0.07	0.55	0.18	0.39	0	0.1
145_D0	0.48	0.18	0.21	0.27	0.18	0.07	0.44	0.36	0.39	0	0
146_D0	0.6	0.18	0.14	0.18	0.27	0.07	0.33	0.18	0.52	0	0.1
148_D0	0.24	0.27	0.21	0.27	0.27	0.07	0.44	0.18	0.52	0	0.1
149_D0	0.36	0.27	0.14	0.18	0.09	0.14	0.44	0.09	0.65	0	0.2
150_D0	0.12	0.36	0.21	0.27	0.18	0.14	0.11	0.45	0.52	0	0.2
152_D0	0.6	0	0.35	0.18	0.45	0.14	0.44	0.27	0.13	0	0
153_D0	0.36	0.18	0.28	0.18	0.27	0.14	0.44	0.18	0.52	0	0
154_D0	0.48	0.18	0.21	0.27	0.36	0.14	0.33	0.18	0.39	0	0
155_D0	0.6	0.27	0.35	0.27	0.45	0.14	0.11	0.09	0.26	0	0
156_D0	0.36	0.36	0.14	0.09	0.18	0.28	0.33	0.18	0.52	0	0.1
158_D0	0.6	0.18	0.21	0.09	0.27	0.21	0.22	0.27	0.39	0	0.1
159_D0	0.36	0.36	0.21	0.18	0.27	0.14	0.44	0.18	0.39	0	0
160_D0	0.24	0.27	0.21	0.36	0.18	0.07	0.44	0.27	0.39	0	0.1
161_D0	0.36	0.27	0.21	0.36	0.27	0.07	0.22	0.27	0.39	0	0.1
162_D0	0.48	0.09	0.21	0.09	0.18	0.14	0.55	0.27	0.39	0.02	0.1
165_D0	0.36	0.27	0.21	0.27	0.27	0.21	0.22	0.45	0.26	0	0
166_D0	0.6	0.09	0.35	0.09	0.18	0.21	0.44	0.18	0.26	0	0.1
167_D0	0.36	0.36	0.21	0.18	0.36	0.35	0.22	0.18	0.26	0.02	0
168_D0	0.36	0.18	0.21	0.18	0.18	0.14	0.55	0.18	0.52	0	0
169_D0	0.6	0.18	0.21	0.27	0.27	0.21	0.22	0.27	0.26	0	0
171_D0	0.24	0.18	0.21	0.18	0.27	0.07	0.44	0.18	0.52	0	0.2
172_D0	0.48	0.18	0.21	0.18	0.18	0.14	0.55	0.18	0.39	0	0
174_D0	0.36	0.18	0.21	0.18	0.27	0.14	0.44	0.18	0.52	0	0
175_D0	0.24	0.18	0.21	0.27	0.18	0.14	0.33	0.27	0.65	0	0
177_D0	0.48	0.27	0.21	0.18	0.18	0.07	0.33	0.36	0.39	0	0
178_D0	0.48	0.18	0.21	0.27	0.18	0.14	0.22	0.27	0.52	0	0
179_D0	0.48	0.36	0.14	0.18	0.36	0.28	0.22	0.18	0.26	0	0
180_D0	0.36	0.27	0.14	0.18	0.18	0.07	0.33	0.18	0.65	0	0.1
182_D0	0.36	0.45	0.21	0.45	0.27	0.07	0.22	0.09	0.13	0	0.2
184_D0	0.36	0.27	0.14	0.27	0.27	0.14	0.33	0.27	0.39	0	0
185_D0	0.24	0.18	0.21	0.18	0.27	0.14	0.55	0.27	0.39	0	0
186_D0	0.36	0.09	0.28	0.18	0.27	0.07	0.55	0.27	0.26	0	0.1
187_D0	0.36	0.27	0.21	0.18	0.18	0.14	0.33	0.27	0.39	0	0.1
188_D0	0.6	0.09	0.21	0.09	0.27	0.14	0.11	0.27	0.65	0	0
190_D0	0.36	0.36	0.28	0.18	0.18	0.21	0.33	0.27	0.26	0	0
191_D0	0.36	0.18	0.14	0.18	0.18	0.07	0.55	0.27	0.39	0	0.1
192_D0	0.36	0.09	0.21	0.18	0.18	0.07	0.44	0.27	0.52	0	0.1
193_D0	0.36	0.27	0.21	0.27	0	0.07	0.33	0.18	0.52	0	0.2
194_D0	0.36	0.27	0.21	0.18	0.18	0.07	0.44	0.18	0.52	0	0
195_D0	0.6	0.27	0.14	0.09	0.18	0.14	0.33	0.27	0.39	0	0
196_D0	0.48	0.18	0.14	0.18	0.18	0.14	0.22	0.27	0.52	0	0.1
197_D0	0.48	0.27	0.21	0.18	0.18	0.07	0.44	0.18	0.39	0	0
198_D0	0.24	0.27	0.28	0.36	0.18	0.07	0.55	0.18	0.26	0	0
203_D0	0.6	0.09	0.14	0.36	0.18	0.14	0.22	0.27	0.39	0	0
204_D0	0.24	0.36	0.21	0.27	0.27	0.28	0.44	0.18	0.13	0	0
207_D0	0.36	0.27	0.21	0.18	0.27	0.07	0.44	0.18	0.39	0	0
208_D0	0.24	0.09	0.21	0.36	0.45	0.14	0.44	0.18	0.26	0	0
209_D0	0.6	0.09	0.14	0.09	0.18	0.21	0.33	0.27	0.26	0	0.2
210_D0	0.24	0.27	0.28	0.27	0.18	0.14	0.55	0.18	0.26	0	0
211_D0	0.36	0.27	0.21	0.18	0.09	0.14	0.55	0.18	0.39	0	0
212_D0	0.48	0.18	0.21	0.45	0.18	0.21	0.11	0.27	0.26	0.02	0
213_D0	0.48	0.18	0.21	0.27	0.18	0.07	0.44	0.18	0.26	0	0.1
214_D0	0.36	0.27	0.21	0.36	0.18	0.07	0.33	0.09	0.39	0	0.1
217_D0	0.36	0.18	0.21	0.36	0.45	0.14	0.22	0.18	0.26	0	0
218_D0	0.48	0.18	0.35	0.09	0.45	0.14	0	0.27	0.39	0	0
220_D0	0.6	0.18	0.21	0.09	0.09	0.07	0.44	0.18	0.39	0	0.1
221_D0	0.36	0.27	0.21	0.27	0.09	0.14	0.44	0.18	0.39	0	0
222_D0	0.48	0.18	0.14	0.27	0.18	0.35	0.11	0.36	0.26	0.02	0
223_D0	0.48	0.18	0.14	0.18	0.18	0.28	0.33	0.18	0.39	0	0
224_D0	0.36	0.27	0.14	0.18	0.18	0.21	0.33	0.18	0.39	0	0.1
225_D0	0.48	0.18	0.28	0.09	0.18	0.14	0.55	0.18	0.26	0	0
226_D0	0.24	0.18	0.21	0.27	0.18	0.14	0.44	0.18	0.39	0	0.1
227_D0	0.36	0.27	0.14	0.36	0.18	0.21	0.33	0.09	0.39	0	0
228_D0	0.24	0.18	0.21	0.18	0.18	0.14	0.44	0.27	0.39	0	0.1
229_D0	0.24	0.18	0.21	0.36	0.27	0.07	0.33	0.27	0.39	0	0
230_D0	0.48	0.18	0.21	0.45	0.27	0.07	0.22	0.18	0.26	0	0
231_D0	0.24	0.36	0.21	0.27	0.18	0.07	0.44	0.09	0.26	0	0.2
235_D0	0.24	0.27	0.21	0.45	0	0.14	0.44	0.18	0.39	0	0
236_D0	0.48	0.18	0.14	0.27	0.09	0.07	0.22	0.36	0.39	0	0.1
237_D0	0.48	0.27	0.21	0.18	0.45	0.14	0.22	0.09	0.26	0	0
238_D0	0.6	0.18	0.14	0.27	0.09	0.14	0.44	0.18	0.26	0	0
239_D0	0.36	0.27	0.14	0.27	0.18	0.07	0.22	0.27	0.52	0	0
241_D0	0.48	0.18	0.21	0.27	0.18	0.07	0.33	0.18	0.39	0	0
242_D0	0.24	0.27	0.21	0.36	0.18	0.14	0.44	0.18	0.26	0	0
243_D0	0.6	0.09	0.21	0.18	0.18	0.07	0.33	0.36	0.26	0	0
244_D0	0.24	0.18	0.21	0.18	0.18	0.14	0.33	0.09	0.52	0	0.2
245_D0	0.24	0.18	0.21	0.09	0.09	0.14	0.55	0.27	0.39	0	0.1
246_D0	0.6	0.45	0.14	0.18	0.27	0.07	0.11	0.18	0.26	0	0
249_D0	0.24	0.27	0.21	0.45	0.36	0.07	0.22	0.18	0.26	0	0
250_D0	0.36	0.09	0.28	0.18	0.09	0.14	0.55	0.18	0.39	0	0
253_D0	0.36	0.18	0.14	0.09	0.18	0.21	0.55	0.18	0.26	0	0.1
254_D0	0.48	0.09	0.14	0.09	0.18	0.14	0.33	0.27	0.52	0	0
257_D0	0.36	0.18	0.28	0.09	0.18	0.14	0.44	0.18	0.39	0	0
258_D0	0.36	0.27	0.21	0.18	0.18	0.14	0.33	0.18	0.39	0	0
259_D0	0.24	0.27	0.14	0.27	0.18	0.14	0.33	0.27	0.39	0	0
261_D0	0.24	0.27	0.21	0.36	0.18	0.07	0.33	0.18	0.39	0	0
262_D0	0.48	0.18	0.21	0.36	0.27	0.07	0.22	0.18	0.26	0	0
263_D0	0.6	0.09	0.14	0.36	0.36	0.14	0.22	0.18	0.13	0	0
264_D0	0.36	0.09	0.21	0.18	0.09	0.07	0.55	0.27	0.39	0	0
267_D0	0.36	0.27	0.14	0.27	0.09	0.07	0.22	0.27	0.52	0	0
268_D0	0.36	0.18	0.14	0.27	0.09	0.07	0.33	0.27	0.39	0	0.1
272_D0	0.6	0.18	0.14	0.36	0.27	0.14	0.11	0.27	0.13	0	0
274_D0	0.12	0.36	0.14	0.45	0.18	0.07	0.22	0.27	0.39	0	0
275_D0	0.48	0.36	0.14	0.27	0.27	0.14	0	0.27	0.26	0	0
276_D0	0.36	0.27	0.21	0.36	0.27	0.07	0.11	0.27	0.26	0	0
277_D0	0.36	0.18	0.14	0.27	0.18	0.14	0.33	0.09	0.39	0	0.1
278_D0	0.36	0.27	0.14	0.18	0.27	0.07	0.22	0.18	0.39	0	0.1
279_D0	0.48	0.18	0.14	0.18	0.27	0.07	0.55	0.18	0.13	0	0
280_D0	0.6	0.18	0.21	0.27	0.45	0.14	0.33	0	0	0	0
281_D0	0.48	0.18	0.14	0.09	0.18	0.14	0.22	0.27	0.26	0	0.2
282_D0	0.12	0.18	0.14	0.27	0.18	0.14	0.33	0.18	0.52	0	0.1
283_D0	0.36	0.27	0.21	0.27	0.27	0.07	0.22	0.09	0.39	0	0
284_D0	0.36	0.18	0.21	0.18	0.18	0.14	0.33	0.18	0.39	0	0
285_D0	0.12	0.27	0.28	0.09	0.27	0.07	0.33	0.36	0.26	0	0.1
287_D0	0.24	0.09	0.21	0.36	0.27	0.14	0.11	0.45	0.26	0.02	0
288_D0	0.48	0.27	0.21	0.09	0.18	0.28	0	0.27	0.26	0	0.1
289_D0	0.24	0.27	0.14	0.36	0.18	0.07	0.11	0.09	0.65	0.02	0
291_D0	0.36	0.27	0.21	0.18	0.18	0.14	0	0.27	0.52	0	0
292_D0	0.24	0.27	0.21	0.36	0.27	0.07	0.22	0.09	0.39	0	0
293_D0	0.24	0.27	0.14	0.27	0.18	0.14	0.33	0.18	0.26	0	0.1
295_D0	0.24	0.18	0.21	0.18	0.27	0.14	0.44	0.18	0.26	0	0
297_D0	0.24	0.27	0.21	0.36	0.18	0.07	0.33	0.18	0.26	0	0
298_D0	0.36	0.27	0.14	0.18	0.09	0.07	0.22	0.27	0.39	0	0.1
299_D0	0.36	0.27	0.21	0.27	0.45	0.07	0.11	0.09	0.26	0	0
300_D0	0.48	0.18	0.14	0.27	0.18	0.07	0.33	0.18	0.26	0	0
302_D0	0.36	0.09	0.14	0.36	0.27	0.21	0.22	0.18	0.26	0	0
303_D0	0.24	0.18	0.21	0.45	0.27	0.07	0.11	0.09	0.26	0	0.2
304_D0	0.24	0.18	0.21	0.27	0.27	0.14	0.33	0.18	0.26	0	0
305_D0	0.24	0.45	0.21	0.18	0.18	0.14	0.33	0.09	0.26	0	0
306_D0	0.24	0.45	0.14	0.18	0.27	0.14	0.22	0.18	0.26	0	0
307_D0	0.24	0.27	0.14	0.27	0.18	0.07	0.22	0.09	0.39	0	0.2
309_D0	0.24	0.36	0.21	0.18	0.18	0.07	0	0.18	0.65	0	0
310_D0	0.36	0.27	0.14	0.18	0.18	0.14	0.22	0.18	0.39	0	0
311_D0	0.48	0.18	0.21	0.18	0.27	0.14	0.33	0.27	0	0	0
312_D0	0.48	0.27	0.21	0.18	0.27	0.21	0.22	0.09	0.13	0	0
313_D0	0.36	0.09	0.21	0.27	0.18	0.14	0	0.18	0.52	0	0.1
314_D0	0.24	0.27	0.21	0.27	0.18	0.14	0.22	0	0.52	0	0
315_D0	0.6	0.27	0.14	0.09	0.09	0.07	0.33	0.18	0.26	0	0
316_D0	0.24	0.09	0.21	0.27	0.18	0.14	0.33	0.18	0.39	0	0
318_D0	0.24	0.27	0.14	0.45	0.27	0.14	0.22	0	0.26	0	0
319_D0	0.12	0.27	0.14	0.36	0.27	0.14	0.33	0.09	0.26	0	0
320_D0	0.12	0.36	0.21	0.18	0.18	0.14	0.22	0.18	0.39	0	0
321_D0	0.24	0.27	0.14	0.09	0.09	0.14	0.44	0.18	0.39	0	0
322_D0	0.12	0.36	0.21	0.36	0.09	0.14	0.11	0.18	0.39	0	0
323_D0	0.24	0.45	0.14	0.27	0.18	0.07	0.22	0	0.39	0	0
324_D0	0.12	0.36	0.21	0.27	0.36	0.07	0.22	0.09	0.26	0	0
325_D0	0.24	0.27	0.21	0.09	0.09	0.07	0.55	0.18	0.26	0	0
326_D0	0.12	0.09	0.21	0.18	0.09	0.14	0.33	0.27	0.52	0	0
328_D0	0.24	0.45	0.14	0.36	0.18	0.07	0.11	0.27	0.13	0	0
329_D0	0.6	0.36	0.14	0.18	0.27	0.07	0.11	0.09	0.13	0	0
330_D0	0.48	0.18	0.07	0.09	0.09	0.07	0.44	0.27	0.26	0	0
331_D0	0.48	0.09	0.21	0.18	0.18	0.14	0.22	0.18	0.26	0	0
333_D0	0.24	0.36	0.14	0.36	0.18	0.14	0.11	0.27	0.13	0	0
334_D0	0.36	0.18	0.21	0.18	0.27	0.07	0.22	0.18	0.26	0	0
336_D0	0.24	0.27	0.14	0.18	0.18	0.14	0.33	0.18	0.26	0	0
339_D0	0.12	0.27	0.21	0.18	0.09	0.07	0.44	0.27	0.26	0	0
340_D0	0.24	0.18	0.14	0.36	0.27	0.14	0.22	0.09	0.26	0	0
341_D0	0.48	0.18	0.14	0.36	0.27	0.14	0.11	0.09	0.13	0	0
342_D0	0.12	0.18	0.14	0.36	0.36	0.07	0.22	0.18	0.26	0	0
344_D0	0.36	0.27	0.21	0.18	0.09	0.14	0.33	0.18	0.13	0	0
345_D0	0.36	0.18	0.21	0.18	0.18	0.14	0.33	0.18	0.13	0	0
346_D0	0.12	0.27	0.21	0.18	0.18	0.14	0.11	0.27	0.39	0	0
347_D0	0.36	0.18	0.21	0.27	0.18	0.07	0.22	0.09	0.26	0	0
348_D0	0.36	0.18	0.21	0.18	0.27	0.07	0.22	0.09	0.26	0	0
349_D0	0.24	0.18	0.14	0.18	0.27	0.14	0.22	0.18	0.26	0	0
350_D0	0.24	0.45	0.14	0.36	0.18	0.14	0	0.18	0	0	0.1
351_D0	0.36	0.09	0.21	0.27	0.18	0.07	0.22	0.09	0.26	0	0
352_D0	0.36	0.09	0.21	0.18	0.18	0.07	0.22	0.18	0.26	0	0
353_D0	0.36	0.36	0.21	0.09	0.27	0.14	0	0.18	0.13	0	0
354_D0	0.12	0.45	0.14	0.27	0.18	0.07	0.11	0.27	0.13	0	0
355_D0	0.12	0.18	0.07	0.09	0.09	0.14	0.44	0.09	0.52	0	0
356_D0	0.12	0.45	0.14	0.27	0.09	0.07	0.11	0.09	0.39	0	0
357_D0	0.12	0.18	0.21	0.45	0.27	0.07	0.11	0.09	0.13	0	0.1
358_D0	0.24	0.18	0.14	0.36	0.18	0.07	0.11	0.18	0.26	0	0
360_D0	0.12	0.18	0.07	0.18	0.09	0.07	0.11	0.27	0.52	0	0.1
362_D0	0.24	0.27	0.14	0.27	0.18	0.14	0.22	0.09	0.13	0	0
363_D0	0.12	0.45	0.21	0.45	0.18	0.07	0	0.18	0	0	0
364_D0	0.12	0.36	0.21	0.18	0.18	0.14	0.11	0.09	0.26	0	0
365_D0	0.12	0.09	0.14	0.36	0.27	0.07	0.11	0.09	0.39	0	0
366_D0	0.24	0.27	0.14	0.18	0.18	0.07	0.11	0.18	0.26	0	0
367_D0	0.24	0.18	0.14	0.27	0.18	0.07	0.11	0.18	0.26	0	0
368_D0	0.24	0.09	0.21	0.27	0.18	0.07	0.11	0.09	0.26	0	0
369_D0	0.12	0.18	0.14	0.18	0.18	0.14	0.22	0.09	0.26	0	0
370_D0	0.12	0.18	0.14	0.18	0.18	0.14	0.11	0.18	0.26	0	0
371_D0	0.36	0.09	0.14	0.27	0.09	0.07	0.11	0.09	0.26	0	0
372_D0	0.36	0.18	0	0	0	0.14	0.33	0.18	0.26	0	0
373_D0	0.36	0.18	0.14	0.18	0.18	0.35	0	0	0	0	0
374_D0	0.12	0.45	0.14	0.36	0.18	0.14	0	0	0	0	0
375_D0	0.36	0.18	0.21	0.27	0.18	0.14	0	0	0	0	0
376_D0	0.12	0.45	0.14	0.18	0.36	0.07	0	0	0	0	0
377_D0	0.6	0.45	0	0	0	0	0	0	0	0	0.2
378_D0	0.24	0.27	0.21	0.09	0.18	0.14	0	0	0	0	0.1
379_D0	0.12	0.09	0.21	0.27	0.09	0.07	0.11	0.09	0.13	0	0
380_D0	0.6	0.45	0	0	0	0	0	0	0	0	0.1
382_D0	0.12	0.45	0.14	0.27	0.09	0.07	0	0	0	0	0
383_D0	0.12	0.27	0.14	0.18	0.09	0.07	0.11	0	0.13	0	0
384_D0	0.24	0.09	0.14	0.27	0.18	0.14	0	0	0	0	0
385_D0	0.24	0.45	0	0	0	0	0	0	0	0	0
