# Supplementary material for: A Machine Learning Model for the Prediction of COVID-19 Severity Using RNA-Seq, Clinical, and Co-Morbidity Data
Source: Diagnostics (Basel). 2024 Jun 18;14(12):1284. doi: 10.3390/diagnostics14121284 (PMC11202902; doi:10.3390/diagnostics14121284)
Supplement: Supplementary file 1 [file diagnostics-14-01284-s001.zip › Table S6.xlsx]

## Sheet: Table-S6
Weighted comorbidity measurements of COVID-19 patients at day 0 (D0)
Samples	HEART_weighted	LUNG_weighted	KIDNEY_weighted	DIABETES_weighted	HTN_weighted	IMMUNO_weighted	Resp_Symp_weighted	Fever_Sympt_weighted	GI_Symp_weighted
1_D0	1.32	0.51	0.34	0	1.7	0.33	0	0	0.05
2_D0	1.32	0.51	0.34	0	1.7	0.33	0	0	0
3_D0	1.32	0.51	0	0	1.7	0.33	0	0	0.05
4_D0	1.32	0.51	0.34	0	1.7	0	0	0	0
5_D0	1.32	0.51	0.34	0	1.7	0	0	0	0
6_D0	1.32	0.51	0.34	0	1.7	0	0	0	0
7_D0	1.32	0.51	0.34	0	1.7	0	0	0	0
9_D0	1.32	0.51	0.34	0	1.7	0	0	0	0
11_D0	1.32	0.51	0.34	0	1.7	0	0	0	0
12_D0	1.32	0.51	0.34	0	1.7	0	0	0	0
13_D0	1.32	0.51	0	0	1.7	0	0	0	0.05
14_D0	1.32	0.51	0	0	1.7	0	0	0	0.05
15_D0	1.32	0.51	0	0	1.7	0	0	0	0.05
17_D0	1.32	0.51	0	0	1.7	0	0	0	0.05
19_D0	1.32	0.51	0	0	1.7	0	0	0	0.05
20_D0	1.32	0.51	0	0	1.7	0	0	0	0
22_D0	1.32	0.51	0	0	1.7	0	0	0	0
23_D0	1.32	0.51	0	0	1.7	0	0	0	0
24_D0	1.32	0.51	0	0	1.7	0	0	0	0
26_D0	1.32	0.51	0	0	1.7	0	0	0	0
27_D0	1.32	0	0.34	0	1.7	0	0	0	0.05
29_D0	1.32	0	0.34	0	1.7	0	0	0	0.05
30_D0	1.32	0	0.34	0	1.7	0	0	0	0.05
31_D0	1.32	0	0.34	0	1.7	0	0	0	0.05
32_D0	1.32	0	0.34	0	1.7	0	0	0	0
33_D0	1.32	0	0.34	0	1.7	0	0	0	0
35_D0	1.32	0	0.34	0	1.7	0	0	0	0
36_D0	1.32	0	0.34	0	1.7	0	0	0	0
37_D0	1.32	0	0	0	1.7	0.33	0	0	0
38_D0	1.32	0	0	0	1.7	0	0	0	0.05
39_D0	1.32	0	0	0	1.7	0	0	0	0.05
40_D0	1.32	0	0	0	1.7	0	0	0	0
41_D0	1.32	0	0	0	1.7	0	0	0	0
42_D0	1.32	0	0	0	1.7	0	0	0	0
43_D0	1.32	0	0	0	1.7	0	0	0	0
45_D0	1.32	0	0	0	1.7	0	0	0	0
46_D0	1.32	0	0	0	1.7	0	0	0	0
47_D0	1.32	0	0	0	1.7	0	0	0	0
48_D0	1.32	0	0	0	1.7	0	0	0	0
49_D0	0	0.51	0.34	0	1.7	0	0	0	0.05
50_D0	0	0.51	0.34	0	1.7	0	0	0	0.05
52_D0	0	0.51	0	0	1.7	0.33	0	0	0
53_D0	0	0	0.34	0	1.7	0.33	0	0	0.05
54_D0	0	0	0.34	0	1.7	0.33	0	0	0
56_D0	0	0.51	0	0	1.7	0	0	0	0.05
57_D0	0	0.51	0	0	1.7	0	0	0	0.05
58_D0	0	0.51	0	0	1.7	0	0	0	0.05
59_D0	0	0.51	0	0	1.7	0	0	0	0.05
60_D0	0	0.51	0	0	1.7	0	0	0	0.05
61_D0	0	0.51	0	0	1.7	0	0	0	0.05
62_D0	0	0.51	0	0	1.7	0	0	0	0
63_D0	0	0.51	0	0	1.7	0	0	0	0
64_D0	0	0.51	0	0	1.7	0	0	0	0
66_D0	0	0.51	0	0	1.7	0	0	0	0
67_D0	0	0.51	0	0	1.7	0	0	0	0
68_D0	0	0	0.34	0	1.7	0	0	0	0.05
69_D0	0	0	0.34	0	1.7	0	0	0	0.05
70_D0	0	0	0.34	0	1.7	0	0	0	0.05
73_D0	0	0	0	0	1.7	0.33	0	0	0.05
74_D0	0	0	0	0	1.7	0.33	0	0	0.05
75_D0	0	0	0.34	0	1.7	0	0	0	0
76_D0	0	0	0.34	0	1.7	0	0	0	0
77_D0	0	0	0.34	0	1.7	0	0	0	0
78_D0	0	0	0.34	0	1.7	0	0	0	0
79_D0	0	0	0.34	0	1.7	0	0	0	0
80_D0	0	0	0	0	1.7	0.33	0	0	0
81_D0	0	0	0	0	1.7	0.33	0	0	0
82_D0	0	0	0	0	1.7	0.33	0	0	0
83_D0	0	0	0	0	1.7	0.33	0	0	0
84_D0	1.32	0	0.34	0	0	0.33	0	0	0
87_D0	1.32	0.51	0	0	0	0	0	0	0
89_D0	1.32	0.51	0	0	0	0	0	0	0
91_D0	0	0	0	0	1.7	0	0	0	0.05
92_D0	0	0	0	0	1.7	0	0	0	0.05
93_D0	0	0	0	0	1.7	0	0	0	0.05
94_D0	0	0	0	0	1.7	0	0	0	0.05
96_D0	0	0	0	0	1.7	0	0	0	0.05
97_D0	0	0	0	0	1.7	0	0	0	0.05
98_D0	0	0	0	0	1.7	0	0	0	0.05
99_D0	0	0	0	0	1.7	0	0	0	0.05
100_D0	0	0	0	0	1.7	0	0	0	0.05
101_D0	0	0	0	0	1.7	0	0	0	0.05
102_D0	0	0	0	0	1.7	0	0	0	0.05
103_D0	0	0	0	0	1.7	0	0	0	0.05
106_D0	0	0	0	0	1.7	0	0	0	0.05
108_D0	0	0	0	0	1.7	0	0	0	0.05
109_D0	0	0	0	0	1.7	0	0	0	0.05
112_D0	0	0	0	0	1.7	0	0	0	0.05
113_D0	0	0	0	0	1.7	0	0	0	0.05
114_D0	0	0	0	0	1.7	0	0	0	0.05
115_D0	0	0	0	0	1.7	0	0	0	0.05
116_D0	0	0	0	0	1.7	0	0	0	0.05
117_D0	0	0	0	0	1.7	0	0	0	0.05
119_D0	0	0	0	0	1.7	0	0	0	0.05
121_D0	0	0	0	0	1.7	0	0	0	0.05
122_D0	0	0	0	0	1.7	0	0	0	0.05
123_D0	0	0	0	0	1.7	0	0	0	0.05
124_D0	0	0	0	0	1.7	0	0	0	0.05
125_D0	0	0	0	0	1.7	0	0	0	0.05
127_D0	0	0	0	0	1.7	0	0	0	0.05
129_D0	0	0	0	0	1.7	0	0	0	0.05
130_D0	0	0	0	0	1.7	0	0	0	0.05
131_D0	0	0	0	0	1.7	0	0	0	0.05
132_D0	0	0	0	0	1.7	0	0	0	0.05
134_D0	1.32	0	0.34	0	0	0	0	0	0.05
135_D0	1.32	0	0	0	0	0.33	0	0	0.05
136_D0	0	0	0	0	1.7	0	0	0	0
137_D0	0	0	0	0	1.7	0	0	0	0
139_D0	0	0	0	0	1.7	0	0	0	0
140_D0	0	0	0	0	1.7	0	0	0	0
144_D0	0	0	0	0	1.7	0	0	0	0
145_D0	0	0	0	0	1.7	0	0	0	0
146_D0	0	0	0	0	1.7	0	0	0	0
148_D0	0	0	0	0	1.7	0	0	0	0
149_D0	0	0	0	0	1.7	0	0	0	0
150_D0	0	0	0	0	1.7	0	0	0	0
152_D0	0	0	0	0	1.7	0	0	0	0
153_D0	0	0	0	0	1.7	0	0	0	0
154_D0	0	0	0	0	1.7	0	0	0	0
155_D0	0	0	0	0	1.7	0	0	0	0
156_D0	0	0	0	0	1.7	0	0	0	0
158_D0	0	0	0	0	1.7	0	0	0	0
159_D0	0	0	0	0	1.7	0	0	0	0
160_D0	0	0	0	0	1.7	0	0	0	0
161_D0	0	0	0	0	1.7	0	0	0	0
162_D0	0	0	0	0	1.7	0	0	0	0
165_D0	0	0	0	0	1.7	0	0	0	0
166_D0	0	0	0	0	1.7	0	0	0	0
167_D0	0	0	0	0	1.7	0	0	0	0
168_D0	0	0	0	0	1.7	0	0	0	0
169_D0	0	0	0	0	1.7	0	0	0	0
171_D0	0	0	0	0	1.7	0	0	0	0
172_D0	0	0	0	0	1.7	0	0	0	0
174_D0	0	0	0	0	1.7	0	0	0	0
175_D0	0	0	0	0	1.7	0	0	0	0
177_D0	0	0	0	0	1.7	0	0	0	0
178_D0	0	0	0	0	1.7	0	0	0	0
179_D0	0	0	0	0	1.7	0	0	0	0
180_D0	0	0	0	0	1.7	0	0	0	0
182_D0	0	0	0	0	1.7	0	0	0	0
184_D0	0	0	0	0	1.7	0	0	0	0
185_D0	0	0	0	0	1.7	0	0	0	0
186_D0	0	0	0	0	1.7	0	0	0	0
187_D0	0	0	0	0	1.7	0	0	0	0
188_D0	0	0	0	0	1.7	0	0	0	0
190_D0	0	0	0	0	1.7	0	0	0	0
191_D0	1.32	0	0	0	0	0	0	0	0.05
192_D0	1.32	0	0	0	0	0	0	0	0
193_D0	0	0.51	0.34	0	0	0	0	0	0.05
194_D0	0	0.51	0.34	0	0	0	0	0	0.05
195_D0	0	0.51	0.34	0	0	0	0	0	0
196_D0	0	0.51	0	0	0	0	0	0	0.05
197_D0	0	0.51	0	0	0	0	0	0	0.05
198_D0	0	0.51	0	0	0	0	0	0	0.05
203_D0	0	0.51	0	0	0	0	0	0	0.05
204_D0	0	0.51	0	0	0	0	0	0	0.05
207_D0	0	0.51	0	0	0	0	0	0	0.05
208_D0	0	0.51	0	0	0	0	0	0	0.05
209_D0	0	0.51	0	0	0	0	0	0	0.05
210_D0	0	0.51	0	0	0	0	0	0	0.05
211_D0	0	0.51	0	0	0	0	0	0	0.05
212_D0	0	0.51	0	0	0	0	0	0	0.05
213_D0	0	0.51	0	0	0	0	0	0	0.05
214_D0	0	0.51	0	0	0	0	0	0	0
217_D0	0	0.51	0	0	0	0	0	0	0
218_D0	0	0.51	0	0	0	0	0	0	0
220_D0	0	0.51	0	0	0	0	0	0	0
221_D0	0	0.51	0	0	0	0	0	0	0
222_D0	0	0.51	0	0	0	0	0	0	0
223_D0	0	0.51	0	0	0	0	0	0	0
224_D0	0	0.51	0	0	0	0	0	0	0
225_D0	0	0.51	0	0	0	0	0	0	0
226_D0	0	0.51	0	0	0	0	0	0	0
227_D0	0	0.51	0	0	0	0	0	0	0
228_D0	0	0.51	0	0	0	0	0	0	0
229_D0	0	0.51	0	0	0	0	0	0	0
230_D0	0	0.51	0	0	0	0	0	0	0
231_D0	0	0	0.34	0	0	0	0	0	0.05
235_D0	0	0	0.34	0	0	0	0	0	0.05
236_D0	0	0	0	0	0	0.33	0	0	0.05
237_D0	0	0	0	0	0	0.33	0	0	0.05
238_D0	0	0	0	0	0	0.33	0	0	0.05
239_D0	0	0	0	0	0	0.33	0	0	0.05
241_D0	0	0	0	0	0	0.33	0	0	0.05
242_D0	0	0	0	0	0	0.33	0	0	0.05
243_D0	0	0	0.34	0	0	0	0	0	0
244_D0	0	0	0	0	0	0.33	0	0	0
245_D0	0	0	0	0	0	0.33	0	0	0
246_D0	0	0	0	0	0	0.33	0	0	0
249_D0	0	0	0	0	0	0.33	0	0	0
250_D0	0	0	0	0	0	0	0	0	0.05
253_D0	0	0	0	0	0	0	0	0	0.05
254_D0	0	0	0	0	0	0	0	0	0.05
257_D0	0	0	0	0	0	0	0	0	0.05
258_D0	0	0	0	0	0	0	0	0	0.05
259_D0	0	0	0	0	0	0	0	0	0.05
261_D0	0	0	0	0	0	0	0	0	0.05
262_D0	0	0	0	0	0	0	0	0	0.05
263_D0	0	0	0	0	0	0	0	0	0.05
264_D0	0	0	0	0	0	0	0	0	0.05
267_D0	0	0	0	0	0	0	0	0	0.05
268_D0	0	0	0	0	0	0	0	0	0.05
272_D0	0	0	0	0	0	0	0	0	0.05
274_D0	0	0	0	0	0	0	0	0	0.05
275_D0	0	0	0	0	0	0	0	0	0.05
276_D0	0	0	0	0	0	0	0	0	0.05
277_D0	0	0	0	0	0	0	0	0	0.05
278_D0	0	0	0	0	0	0	0	0	0.05
279_D0	0	0	0	0	0	0	0	0	0.05
280_D0	0	0	0	0	0	0	0	0	0.05
281_D0	0	0	0	0	0	0	0	0	0.05
282_D0	0	0	0	0	0	0	0	0	0.05
283_D0	0	0	0	0	0	0	0	0	0.05
284_D0	0	0	0	0	0	0	0	0	0.05
285_D0	0	0	0	0	0	0	0	0	0.05
287_D0	0	0	0	0	0	0	0	0	0.05
288_D0	0	0	0	0	0	0	0	0	0.05
289_D0	0	0	0	0	0	0	0	0	0.05
291_D0	0	0	0	0	0	0	0	0	0.05
292_D0	0	0	0	0	0	0	0	0	0.05
293_D0	0	0	0	0	0	0	0	0	0.05
295_D0	0	0	0	0	0	0	0	0	0.05
297_D0	0	0	0	0	0	0	0	0	0.05
298_D0	0	0	0	0	0	0	0	0	0.05
299_D0	0	0	0	0	0	0	0	0	0.05
300_D0	0	0	0	0	0	0	0	0	0.05
302_D0	0	0	0	0	0	0	0	0	0.05
303_D0	0	0	0	0	0	0	0	0	0.05
304_D0	0	0	0	0	0	0	0	0	0.05
305_D0	0	0	0	0	0	0	0	0	0.05
306_D0	0	0	0	0	0	0	0	0	0.05
307_D0	0	0	0	0	0	0	0	0	0.05
309_D0	0	0	0	0	0	0	0	0	0.05
310_D0	0	0	0	0	0	0	0	0	0.05
311_D0	0	0	0	0	0	0	0	0	0.05
312_D0	0	0	0	0	0	0	0	0	0.05
313_D0	0	0	0	0	0	0	0	0	0.05
314_D0	0	0	0	0	0	0	0	0	0.05
315_D0	0	0	0	0	0	0	0	0	0.05
316_D0	0	0	0	0	0	0	0	0	0.05
318_D0	0	0	0	0	0	0	0	0	0
319_D0	0	0	0	0	0	0	0	0	0
320_D0	0	0	0	0	0	0	0	0	0
321_D0	0	0	0	0	0	0	0	0	0
322_D0	0	0	0	0	0	0	0	0	0
323_D0	0	0	0	0	0	0	0	0	0
324_D0	0	0	0	0	0	0	0	0	0
325_D0	0	0	0	0	0	0	0	0	0
326_D0	0	0	0	0	0	0	0	0	0
328_D0	0	0	0	0	0	0	0	0	0
329_D0	0	0	0	0	0	0	0	0	0
330_D0	0	0	0	0	0	0	0	0	0
331_D0	0	0	0	0	0	0	0	0	0
333_D0	0	0	0	0	0	0	0	0	0
334_D0	0	0	0	0	0	0	0	0	0
336_D0	0	0	0	0	0	0	0	0	0
339_D0	0	0	0	0	0	0	0	0	0
340_D0	0	0	0	0	0	0	0	0	0
341_D0	0	0	0	0	0	0	0	0	0
342_D0	0	0	0	0	0	0	0	0	0
344_D0	0	0	0	0	0	0	0	0	0
345_D0	0	0	0	0	0	0	0	0	0
346_D0	0	0	0	0	0	0	0	0	0
347_D0	0	0	0	0	0	0	0	0	0
348_D0	0	0	0	0	0	0	0	0	0
349_D0	0	0	0	0	0	0	0	0	0
350_D0	0	0	0	0	0	0	0	0	0
351_D0	0	0	0	0	0	0	0	0	0
352_D0	0	0	0	0	0	0	0	0	0
353_D0	0	0	0	0	0	0	0	0	0
354_D0	0	0	0	0	0	0	0	0	0
355_D0	0	0	0	0	0	0	0	0	0
356_D0	0	0	0	0	0	0	0	0	0
357_D0	0	0	0	0	0	0	0	0	0
358_D0	0	0	0	0	0	0	0	0	0
360_D0	0	0	0	0	0	0	0	0	0
362_D0	0	0	0	0	0	0	0	0	0
363_D0	0	0	0	0	0	0	0	0	0
364_D0	0	0	0	0	0	0	0	0	0
365_D0	0	0	0	0	0	0	0	0	0
366_D0	0	0	0	0	0	0	0	0	0
367_D0	0	0	0	0	0	0	0	0	0
368_D0	0	0	0	0	0	0	0	0	0
369_D0	0	0	0	0	0	0	0	0	0
370_D0	0	0	0	0	0	0	0	0	0
371_D0	0	0	0	0	0	0	0	0	0
372_D0	0	0	0	0	0	0	0	0	0
373_D0	0	0	0	0	0	0	0	0	0
374_D0	0	0	0	0	0	0	0	0	0
375_D0	0	0	0	0	0	0	0	0	0
376_D0	0	0	0	0	0	0	0	0	0
377_D0	0	0	0	0	0	0	0	0	0
378_D0	0	0	0	0	0	0	0	0	0
379_D0	0	0	0	0	0	0	0	0	0
380_D0	0	0	0	0	0	0	0	0	0
382_D0	0	0	0	0	0	0	0	0	0
383_D0	0	0	0	0	0	0	0	0	0
384_D0	0	0	0	0	0	0	0	0	0
385_D0	0	0	0	0	0	0	0	0	0
