# Supplementary material for: A Machine Learning Model for the Prediction of COVID-19 Severity Using RNA-Seq, Clinical, and Co-Morbidity Data
Source: Diagnostics (Basel). 2024 Jun 18;14(12):1284. doi: 10.3390/diagnostics14121284 (PMC11202902; doi:10.3390/diagnostics14121284)
Supplement: Supplementary file 1 [file diagnostics-14-01284-s001.zip › Table S7.xlsx]

## Sheet: Table-S7
Clinical, comorbidity, and gene features utilized in the current study
	Clinical features											Comorbidity									Genes
Samples	Age cat_weighted	BMI cat_weighted	abs_neut_0_cat_weighted	abs_lymph_0_cat_weighted	abs_mono_0_cat_weighted	creat_0_cat_weighted	crp_0_cat_weighted	ddimer_0_cat_weighted	ldh_0_cat_weighted	Trop_72h_weighted	viremia_0_weighted	HEART_weighted	LUNG_weighted	KIDNEY_weighted	DIABETES_weighted	HTN_weighted	IMMUNO_weighted	Resp_Symp_weighted	Fever_Sympt_weighted	GI_Symp_weighted	CYB561D2	MTND2P28	IGKV1-12	MTND1P23	IGKV2D-28	IGHV1-24	IGHV2-5	RN7SL172P	IGKV1D-33	IGKV2-28	LINC02482	IGHV3-74	IGHV3-48	SULT1A4	IGHV5-51	IGLV4-69	IGHV1-2	IGHV1-46	IGHV3-15	IGKV1-39	IGKV1D-39	IGLV6-57	LGALS2	IER3-AS1	IGHV3-33	OLAH	IGHV1-18	IGKV2-30	C4orf48
1_D0	0.6	0.36	0.28	0.18	0.27	0.28	0.44	0.36	0.65	0.02	0.2	1.32	0.51	0.34	0	1.7	0.33	0	0	0.05	166.843	16.1199	41.6408	24.3411	236.79	25.6605	151.461	19.8896	85.4601	416.528	3.57024	46.2002	3.48759	1.3932	161.688	46.7454	187.878	16.1015	131.012	0	32.0562	94.3161	232.91	32.7058	115.742	3.18663	25.7231	280.505	108.813
2_D0	0.48	0.18	0.35	0.36	0.36	0.21	0.55	0.27	0.65	0.02	0.2	1.32	0.51	0.34	0	1.7	0.33	0	0	0	575.502	0	983.615	27.3773	2251.74	256.339	442.526	9.15021	970.785	2695.5	52.5595	97.6126	555.936	18.5488	615.363	273.502	1741.96	314.641	573.113	14072.7	7289.15	973.124	328.148	127.525	2468.24	11.7281	863.311	2383.89	359.4
3_D0	0.48	0.09	0.28	0.27	0.36	0.28	0.55	0.45	0.65	0	0.2	1.32	0.51	0	0	1.7	0.33	0	0	0.05	381.077	7.27954	468.232	15.6549	501.564	123.982	165.619	19.2199	352.731	673.862	37.9502	629.984	16.8508	3.36205	173.999	52.1208	1497.49	246.726	49.974	333.103	371.489	114.51	138.909	105.174	714.577	21.5553	390.61	153.766	248.044
4_D0	0.36	0.18	0.28	0.45	0.36	0.14	0.55	0.36	0.65	0	0.2	1.32	0.51	0.34	0	1.7	0	0	0	0	218.599	3.81735	16.8801	19.9505	21.1933	138.094	409.649	20.3605	48.4264	171.14	5.8476	23.1214	42.8418	5.54263	457.425	733.239	42.9034	7.53492	26.8227	389.188	226.292	186.166	436.614	66.2459	94.1987	1.56579	213.666	7.90925	202.213
5_D0	0.6	0.18	0.35	0.36	0.45	0.35	0.44	0.45	0.26	0.02	0	1.32	0.51	0.34	0	1.7	0	0	0	0	243.786	8.80433	10.692	42.0204	88.2136	3.45128	52.5361	51.4958	8.88397	0	70.5876	21.7483	3.28351	6.47237	38.0566	3.38538	23.8113	4.33122	64.9187	18.2477	44.8178	6.83054	671.548	291.178	40.7441	2.40013	10.3791	3.63711	202.264
6_D0	0.48	0.18	0.28	0.36	0.27	0.14	0.55	0.45	0.52	0	0.2	1.32	0.51	0.34	0	1.7	0	0	0	0	342.701	3.39759	0	0	227.14	680.472	411.445	36.0202	141.553	598.422	19.3971	53.455	53.6863	6.13539	256.215	130.24	467.841	179.125	78.0471	392.62	190.344	87.5932	18.1243	196.485	66.5039	117.151	186.338	115.438	83.3717
7_D0	0.6	0.09	0.35	0.18	0.45	0.35	0.44	0.45	0.39	0.02	0	1.32	0.51	0.34	0	1.7	0	0	0	0	396.006	7.30795	329.729	23.3939	269.08	287.951	185.767	15.6235	457.283	784.738	33.6535	282.261	434.673	1.73027	381.023	489.586	414.36	125.274	649.966	1049.57	888.072	58.2558	63.8431	36.1856	718.143	8.67752	409.888	606.609	252.768
9_D0	0.6	0.18	0.35	0.18	0.45	0.35	0.55	0.36	0.26	0	0	1.32	0.51	0.34	0	1.7	0	0	0	0	259.784	11.034	77.8048	2025.38	96.3653	0	24.5764	10.2199	48.8091	281.793	58.7039	189.913	43.0088	0	135.95	59.1242	14.8519	104.009	77.9472	41.2365	343.43	34.7936	553.504	17.9217	138.091	2.61982	113.291	365.244	269.522
11_D0	0.48	0.09	0.21	0.18	0.09	0.35	0.55	0.45	0.65	0.02	0.2	1.32	0.51	0.34	0	1.7	0	0	0	0	121.065	10.0379	51.798	37.0379	175.215	45.9796	190.885	90.7177	35.8657	0	24.4261	20.4868	39.7677	46.5908	188.557	12.3005	214.231	65.5712	121.869	84.3444	134.604	27.5757	80.9187	105.425	58.8732	2.90688	125.705	115.236	28.6328
12_D0	0.12	0.36	0.28	0.27	0.45	0.14	0.55	0.45	0.65	0	0	1.32	0.51	0.34	0	1.7	0	0	0	0	234.807	18.2946	167.899	39.7482	158.25	53.2109	12.8569	20.0492	3.52573	36.2625	62.3038	33.117	146.248	174.812	59.2674	5.79944	47.9	120.571	36.1436	218.514	72.4465	17.5519	338.962	143.976	112.026	2.05581	26.6703	255.458	321.745
13_D0	0.48	0.45	0.35	0.18	0	0.28	0.33	0.45	0.65	0	0.1	1.32	0.51	0	0	1.7	0	0	0	0.05	176.265	6.52395	48.1442	4.68264	170.425	300.92	27.6499	5.74899	43.0213	244.185	58.9041	29.6754	72.581	0	161.448	8.31477	434.442	154.248	31.8891	103.51	173.036	41.9409	0	29.418	163.524	0	2600.17	77.1368	64.5164
14_D0	0.6	0.27	0.21	0.18	0.27	0.21	0.55	0.45	0.39	0	0.1	1.32	0.51	0	0	1.7	0	0	0	0.05	143.022	14.1273	20.9121	16.6158	156.232	48.3931	8.09506	65.6421	33.0907	282.259	25.3786	33.8834	148.747	1.62351	201.508	102.241	77.0487	121.463	164.55	391.41	379.155	63.8509	223.582	18.319	151.222	7.11913	130.607	278.532	53.8322
15_D0	0.6	0.27	0.21	0.27	0.36	0.21	0.44	0.27	0.39	0	0.2	1.32	0.51	0	0	1.7	0	0	0	0.05	253.295	6.71613	583.858	7.33405	469.28	75.232	625.528	33.0153	636.045	756.825	19.3952	65.0693	136.434	2.42635	683.175	9482.73	520.922	6075.77	378.752	1850.08	917.476	160.572	75.7851	346.995	1302.73	10.3868	157.485	390.165	299.772
17_D0	0.36	0.09	0.35	0.27	0.27	0.21	0.55	0.45	0.65	0.02	0	1.32	0.51	0	0	1.7	0	0	0	0.05	41.4517	8.89766	0	13.4152	0	6.011	0	24.4606	0	6.33467	87.8147	8.41745	0	0	0	0	0	3.77179	11.3067	0	13.1411	0	86.5279	15.9388	15.3046	5.2253	6.02566	0	178.426
19_D0	0.6	0.09	0.28	0.18	0.27	0.14	0.55	0.45	0.65	0	0	1.32	0.51	0	0	1.7	0	0	0	0.05	88.6784	2.70772	91.6471	7.00375	296.348	297.941	151.637	17.1973	46.5599	556.319	6.17393	99.8661	41.8251	2.44873	85.7875	108.817	359.257	3.9777	38.753	559.997	138.273	10.455	53.4924	50.5753	246.908	1.10211	622.753	370.768	16.8868
20_D0	0.48	0.36	0.21	0.09	0.27	0.35	0.44	0.27	0.52	0	0.2	1.32	0.51	0	0	1.7	0	0	0	0	341.289	0	1138.3	10.2341	591.427	490.94	503.585	0	682.497	1167.02	81.1941	149.171	264.382	10.6768	510.709	181.723	803.417	278.994	191.662	662.13	888.796	244.437	257.485	165.649	266.85	3.2209	204.284	263.569	521.714
22_D0	0.6	0.18	0.28	0.18	0.27	0.14	0.44	0.45	0.65	0	0	1.32	0.51	0	0	1.7	0	0	0	0	303.811	11.7812	114.646	2.72576	33.3706	12.3356	21.46	16.7324	29.361	25.4016	12.0861	126.1	28.1662	2.36203	32.1507	65.3402	268.985	3.09613	0	170.466	124.294	130.206	14.6954	194.35	32.9838	5.57605	348.711	2.59996	33.7994
23_D0	0.6	0	0.21	0.36	0.27	0.28	0.44	0.36	0.65	0.02	0	1.32	0.51	0	0	1.7	0	0	0	0	380.142	466.054	193.55	515.823	79.9739	1.518	31.36	14.4135	164.728	215.117	48.7883	23.3829	322.059	4.51767	261.733	5.95607	445.856	4.76259	128.492	395.517	274.93	9.01298	56.5126	14.455	359.14	1.84742	6.08682	17.5971	77.4097
24_D0	0.36	0.27	0.21	0.27	0.27	0.14	0.55	0.36	0.65	0	0.1	1.32	0.51	0	0	1.7	0	0	0	0	201.455	12.9736	26.561	28.4175	149.727	0	6.9916	13.0833	121.437	21.8541	28.1818	20.2601	0	0.961512	29.0066	81.9969	41.1951	20.1742	87.6909	97.479	30.3644	19.0894	76.6036	89.6905	12.2637	0	16.1148	0	92.9882
26_D0	0.48	0.18	0.21	0.18	0.18	0.28	0.55	0.27	0.65	0	0.2	1.32	0.51	0	0	1.7	0	0	0	0	167.42	7.75795	215.507	3.29385	244.91	587.314	317.673	28.3075	287.628	423.046	14.5179	64.7098	476.51	4.12358	403.456	1476.81	825.689	329.244	328.058	980.987	457.406	265.517	60.6736	68.915	1011.38	71.01	708.289	497.256	49.9201
27_D0	0.48	0.27	0.14	0.45	0.45	0.21	0.33	0.45	0.39	0	0	1.32	0	0.34	0	1.7	0	0	0	0.05	281.628	13.4262	1199.4	42.7523	1559.83	1907.77	5067.3	39.2482	2170.89	3395.08	7.51483	657.752	20.1323	2.50384	1833.14	3477.79	2087.55	5334.25	263.062	10860.2	5902.04	1271.3	101.496	61.1084	4375.75	4.35981	512.429	723.758	171.776
29_D0	0.6	0.18	0.21	0.18	0.27	0.35	0.33	0.36	0.65	0.02	0	1.32	0	0.34	0	1.7	0	0	0	0.05	245.765	0	0	101.135	27.0173	21.1405	91.9446	28.6758	28.7811	9.28286	6.86316	9.86799	26.8172	6.24912	70.6403	34.5615	90.2909	8.84352	6.62758	165.843	278.918	13.9466	150.409	19.1801	67.1985	2.4503	35.3202	59.4103	273.535
30_D0	0.48	0.18	0.21	0.09	0.18	0.14	0.55	0.45	0.65	0.02	0.2	1.32	0	0.34	0	1.7	0	0	0	0.05	227.131	2.60194	0	11.3213	47.1439	0	0	62.5473	0	0	0	3.58732	14.6233	1.65992	102.72	25.1284	121.195	6.4298	28.912	51.9562	23.4098	3.38003	0	78.5564	42.7992	63.244	51.36	0	0
31_D0	0.6	0.09	0.28	0.27	0.27	0.35	0.55	0.45	0.26	0.02	0	1.32	0	0.34	0	1.7	0	0	0	0.05	230.059	0	10.8212	4.13481	0	108.531	97.6603	15.2292	89.9448	102.543	18.2245	68.1293	167.345	1.36793	60.0253	411.152	217.628	115.068	35.1979	286.451	191.778	7.40682	3.71534	43.0507	50.9267	1.95197	30.0127	59.1596	153.815
32_D0	0.24	0.27	0.28	0.27	0.27	0.28	0.44	0.36	0.52	0	0.2	1.32	0	0.34	0	1.7	0	0	0	0	277.629	7.80319	279.871	18.8991	167.039	555.936	197.615	20.3024	299.399	379.892	24.1151	47.9077	220.698	354	323.658	327.193	925.17	190.52	148.814	644.84	446.321	213.001	315.224	93.2668	663.448	0.371745	381.53	701.558	120.429
33_D0	0.48	0.27	0.21	0.18	0.27	0.14	0.55	0.36	0.52	0	0.1	1.32	0	0.34	0	1.7	0	0	0	0	753.351	0	4220.49	1316.01	4119.08	3113.14	86.7929	0	4870.82	4687.97	85.5178	190.028	288.586	13.5773	1336.31	1910.52	1125.06	345.608	315.314	9931.34	8360.73	3928.5	7.92457	254.805	1882.37	16.6537	576.136	2730.53	54.6795
35_D0	0.48	0.18	0.28	0.18	0.27	0.14	0.55	0.27	0.52	0	0.2	1.32	0	0.34	0	1.7	0	0	0	0	234.879	13.7154	290.174	30.2686	330.189	1529.63	595.764	12.3872	218.813	602.791	13.3412	99.1079	341.099	0	288.364	201.55	1097.42	954.086	188.954	934.791	972.018	153.627	72.5277	44.5483	724.232	15.0831	2210.79	512.952	128.586
36_D0	0.24	0.27	0.28	0.18	0.45	0.07	0.55	0.27	0.65	0	0.1	1.32	0	0.34	0	1.7	0	0	0	0	162.607	0	0	1926.93	0	33.6858	0	68.5389	0	0	0	23.5858	240.362	12.7325	0	66.0852	199.207	10.5686	15.8408	0	18.4107	11.1114	41.8021	113.097	144.552	421.671	135.072	17.7498	0
37_D0	0.36	0.27	0.35	0	0.27	0.14	0.55	0.27	0.65	0	0.2	1.32	0	0	0	1.7	0.33	0	0	0	144.916	9.88001	0	6.81272	0	0	6.70458	8.36414	24.391	77.9795	78.0719	34.5395	25.3433	10.77	129.807	145.165	60.7754	85.1226	17.3982	230.828	133.12	28.4757	140.796	299.407	119.955	58.9629	55.6317	383.399	549.105
38_D0	0.48	0.27	0.21	0.09	0.18	0.28	0.44	0.45	0.65	0	0	1.32	0	0	0	1.7	0	0	0	0.05	251.462	3.3471	146.812	15.0973	286.956	238.537	290.855	36.9783	220.594	722.308	6.63769	93.052	113.471	1.22079	551.681	1410.58	350.978	509.972	83.328	943.384	442.943	185.466	32.984	145.769	186.215	21.6244	498.733	59.2541	110.229
39_D0	0.48	0.27	0.21	0.18	0.27	0.21	0.55	0.36	0.52	0	0	1.32	0	0	0	1.7	0	0	0	0.05	265.882	11.6455	2984.51	12.3858	3155.45	3862.14	323.585	15.176	1403.28	4956.04	0	167.639	408.59	1.71943	3528.36	557.504	2040.02	832.611	1203.77	4665.56	3918.11	816.33	231.026	42.0218	4789.07	20.6185	2514.49	1095.01	183.933
40_D0	0.36	0.27	0.28	0.18	0.18	0.21	0.55	0.36	0.65	0	0	1.32	0	0	0	1.7	0	0	0	0	389.802	2.73174	351.259	2.97641	506.538	1472.16	769.275	11.0733	191.46	438.559	34.4533	60.9694	144.694	7.96844	373.712	5856.29	574.706	239.049	189.387	860.864	537.341	3136.21	226.923	34.0615	423.697	6.15029	521.014	283.903	192.615
41_D0	0.6	0.09	0.28	0.27	0.45	0.14	0.44	0.36	0.39	0	0	1.32	0	0	0	1.7	0	0	0	0	285.928	0	191.369	1150.52	297.486	7.83024	48.2451	38.9445	55.5632	744.098	7.62613	38.3775	225.971	1.34432	201.466	414.76	681.719	11.4644	179.2	732.403	591.35	127.421	0	27.2359	127.037	9.52944	583.467	590.476	117.207
42_D0	0.36	0.18	0.28	0.18	0.18	0.14	0.55	0.27	0.65	0	0.2	1.32	0	0	0	1.7	0	0	0	0	298.781	4.63733	0	9.00539	0	8.12378	14.7217	18.3656	13.941	25.6836	18.4614	15.1681	0	2.5701	8.1436	10.6249	2.66896	0	38.2022	11.1855	0	0	403.246	228.019	0	15.5362	0	59.4434	313.277
43_D0	0.6	0.18	0.35	0.27	0.27	0.21	0	0.45	0.65	0	0	1.32	0	0	0	1.7	0	0	0	0	220.229	212.477	294.262	14.2384	50.2034	226.125	11.9935	9.97476	69.0913	16.0611	3.58099	41.1905	52.4714	70.4235	110.574	66.7226	488.541	227.253	43.2259	410.979	278.362	229.223	26.4638	85.8818	512.73	37.7155	94.6881	1.9374	85.3534
45_D0	0.24	0.27	0.28	0.36	0.36	0.14	0.44	0.36	0.52	0	0	1.32	0	0	0	1.7	0	0	0	0	347.665	27.8272	1268.75	7219.41	1280.91	344.623	411.366	10.1622	12653.1	1640.39	36.4827	367.188	1789	4.42655	1329.29	2197.28	2218.9	1090.63	243.09	200.763	156.004	2083.24	72.5159	89.5695	16219	0	8726.72	2691.09	461.87
46_D0	0.6	0.27	0.21	0.18	0.18	0.35	0.44	0.36	0.26	0.02	0.1	1.32	0	0	0	1.7	0	0	0	0	306.544	0	132.054	15.6982	276.08	419.153	679.757	48.1826	31.1493	1018.13	41.5147	64.6648	162.215	0.634433	505.635	299.652	392.116	142.65	200.448	666.36	840.005	389.003	17.632	35.6257	400.719	2.47028	291.987	95.3823	156.808
47_D0	0.36	0.45	0.28	0.18	0.27	0.07	0.55	0.18	0.52	0	0.1	1.32	0	0	0	1.7	0	0	0	0	149.553	4.19828	71.2578	0	43.4196	69.0039	122.773	8.50903	13.4564	199.846	30.5478	43.9223	291.305	3.43939	81.749	6.15331	241.13	129.896	47.1988	189.416	423.489	37.2458	112.097	58.6586	793.331	28.3562	188.651	403.263	66.8432
48_D0	0.24	0.36	0.21	0.27	0.27	0.14	0.55	0.18	0.52	0	0.2	1.32	0	0	0	1.7	0	0	0	0	250.525	21.7626	477.717	22.8713	175.446	733.969	323.152	28.0445	207.182	407.444	12.5852	155.619	202.111	1.4599	502.596	314.347	5000.18	382.712	150.699	1244.95	687.936	843.953	24.3739	80.0168	341.896	15.7261	549.229	1986.15	177.031
49_D0	0.24	0.36	0.21	0.36	0.18	0.07	0.44	0.36	0.52	0	0.2	0	0.51	0.34	0	1.7	0	0	0	0.05	137.247	9.55265	0	35.7794	39.7594	0	0	25.0297	76.1171	31.9403	8.98579	3.22999	65.8334	4.24421	92.4879	13.5752	54.5612	95.5237	0	43.7319	104.986	21.3034	304.551	348.764	188.544	12.0305	0	0	45.6445
50_D0	0.6	0.09	0.21	0.18	0.18	0.14	0.33	0.36	0.65	0	0.2	0	0.51	0.34	0	1.7	0	0	0	0.05	191.824	4.52133	120.406	32.3985	427.002	250.684	114.099	86.9862	180.531	1439.86	11.3558	40.819	159.017	13.5604	187.011	0	63.2058	25.6069	120.626	392.523	406.568	69.2285	11.5752	39.0556	314.77	36.4884	0	118.575	261.793
52_D0	0.36	0.18	0.21	0.09	0.09	0.14	0.55	0.45	0.65	0	0.2	0	0.51	0	0	1.7	0.33	0	0	0	354.365	4.55996	261.654	19.9958	665.759	2864.07	1778.44	9.20599	495.592	1576.28	15.4233	172.655	2395.54	1.44709	1382.35	368.371	474.936	1165.45	682.992	3933.92	1711.48	983.534	15.7213	42.3617	1441.35	138.841	603.239	1151.58	13.7749
53_D0	0.36	0.09	0.21	0.27	0.27	0.14	0.55	0.27	0.65	0	0.1	0	0	0.34	0	1.7	0.33	0	0	0.05	310.314	7.82836	86.3184	14.679	42.19	30.7956	90.8855	17.9024	125.438	188.325	34.2776	77.0078	22.4762	54.7742	61.7415	107.884	242.82	30.3658	41.3763	637.12	282.57	229.283	502.262	577.233	182.115	16.0622	97.0223	356.019	642.895
54_D0	0.6	0.18	0.21	0.18	0.09	0.14	0.55	0.36	0.39	0	0.2	0	0	0.34	0	1.7	0.33	0	0	0	193.874	3.99482	752.243	11.4619	769.851	173.249	876.835	27.9763	414.072	1666.91	16.0698	480.882	203.62	2.38156	1512.7	754.619	333.381	732.5	630.427	4016.05	1581.38	541.536	18.4279	66.4795	1133.83	23.3077	1432.79	1657.74	124.013
56_D0	0.36	0.27	0.28	0.18	0.18	0.07	0.55	0.36	0.65	0	0	0	0.51	0	0	1.7	0	0	0	0.05	327.207	0	413.81	11.1236	1172.31	470.847	220.575	37.3692	727.96	773.782	36.5883	50.8538	259.721	1.09229	361.528	22.1102	510.628	108.436	249.683	1247.46	609.59	307.319	151.668	214.23	586.826	9.57942	85.3609	13.1968	325.961
57_D0	0.6	0.27	0.21	0.27	0.36	0.21	0.44	0.27	0.26	0	0	0	0.51	0	0	1.7	0	0	0	0.05	312.124	16.1334	274.677	2.60066	394.92	739.119	255.938	9.57866	318.57	478.513	13.7551	95.5908	199.02	5.5534	235.962	334.796	381.271	311.65	951.948	2012.72	1533.45	63.6681	220.83	85.6932	1178.98	45.0165	722.044	266.593	7.16626
58_D0	0.48	0.09	0.21	0.09	0.09	0.07	0.55	0.45	0.65	0	0.2	0	0.51	0	0	1.7	0	0	0	0.05	300.27	18.9671	45.0809	8.7694	345.941	3.96864	25.8906	0	64.8357	153.659	3.86519	2.77872	105.72	8.97563	67.6314	42.8215	82.1422	39.8439	100.778	143.644	116.911	2.61815	451.116	0	240.201	2.06994	31.8265	129.652	166.131
59_D0	0.48	0.18	0.28	0.27	0.27	0.07	0.44	0.36	0.52	0	0	0	0.51	0	0	1.7	0	0	0	0.05	316.218	1.36926	43.1007	5.12368	0	106.662	236.99	37.7427	9.45046	241.916	11.2915	27.5998	4.41206	7.68086	67.4076	4.54895	221.682	10.1848	314.033	355.533	444.871	41.302	17.2646	56.4027	238.141	22.5754	65.0832	361.14	33.5316
60_D0	0.6	0.27	0.21	0.18	0.18	0.21	0.44	0.18	0.39	0	0.2	0	0.51	0	0	1.7	0	0	0	0.05	238.905	9.16478	320.374	13.135	359.921	1357.01	133.9	28.9114	631.458	432.641	27.6782	28.189	130.681	1.41158	522.285	239.272	2149.77	236.279	120.277	6946.98	3097.12	423.399	161.049	80.5645	1629.88	38.2917	1393.55	492.914	241.535
61_D0	0.6	0.36	0.14	0.45	0.36	0.14	0.11	0.18	0.52	0	0	0	0.51	0	0	1.7	0	0	0	0.05	190.55	17.8863	112.014	58.7555	164.962	1124.83	12.6086	12.5836	161.767	137.922	22.5879	48.7159	732.558	3.70398	330.135	677.938	153.153	149.894	739.445	521.678	182.985	393.217	316.585	62.0218	215.677	3.62896	176.692	3863.67	210.059
62_D0	0.48	0.09	0.14	0.18	0.09	0.14	0.44	0.45	0.65	0	0.2	0	0.51	0	0	1.7	0	0	0	0	345.606	29.1455	208.506	186.596	136.33	0	50.3107	51.3523	0	311.638	29.0875	2.94525	0	6.55202	0	160.92	103.649	0	7.9124	14.5085	26.0249	2.77506	277.703	459.28	0	939.025	4.21673	8.86595	12.8064
63_D0	0.36	0.27	0.28	0.18	0.45	0.14	0.44	0.27	0.26	0	0.2	0	0.51	0	0	1.7	0	0	0	0	291.256	4.54712	168.177	19.4049	51.155	0	29.9666	30.587	45.1676	74.0108	56.1244	77.1882	33.3719	29.8625	102.976	172.036	22.2251	70.7469	21.2079	701.505	692.542	19.8349	190.282	152.119	304.341	10.89	118.046	36.9658	495.811
64_D0	0.36	0.36	0.21	0.27	0.18	0.14	0.44	0.27	0.52	0	0.1	0	0.51	0	0	1.7	0	0	0	0	156.446	13.0155	776.522	5.13026	326.764	320.398	1857.97	37.7912	629.472	1087.18	31.6569	195.072	709.84	3.53918	237.394	118.425	970.247	241.835	759.889	4690.59	2830.86	291.017	6.9147	71.7754	451.698	4.0365	991.467	655.727	95.4229
66_D0	0.48	0.27	0.21	0.27	0.36	0.07	0.44	0.36	0.39	0	0	0	0.51	0	0	1.7	0	0	0	0	207.567	4.58281	159.979	9.78056	464.571	66.3936	182.881	30.0196	39.1562	85.5483	8.62173	114.668	46.3218	5.39597	323.904	191.036	253.028	322.176	295.566	724.794	292.376	8.76012	37.3504	34.4161	657.524	10.004	479.2	177.254	20.2132
67_D0	0.24	0.27	0.21	0.27	0.18	0.14	0.44	0.45	0.65	0	0	0	0.51	0	0	1.7	0	0	0	0	132.137	4.89507	0	16.1008	273.932	0	35.4745	19.669	61.7745	794.972	0	38.0731	124.161	1.76171	87.2153	3.55592	110.762	38.6699	282.984	141.843	115.351	38.2646	0	265.925	96.275	141.178	36.3397	168.094	13.7956
68_D0	0.48	0.36	0.21	0.09	0.18	0.07	0.44	0.27	0.65	0	0.1	0	0	0.34	0	1.7	0	0	0	0.05	203.496	12.1971	165.026	2.207	0	1.99758	6.5159	5.41917	20.1909	92.6261	17.5096	33.5674	51.3127	118.346	48.0588	195.944	277.606	1.25344	15.0298	57.3052	85.6377	43.4882	79.324	63.6395	16.4772	6.59859	6.00734	90.5209	165.721
69_D0	0.48	0.09	0.28	0.18	0.18	0.07	0.55	0.27	0.65	0	0.1	0	0	0.34	0	1.7	0	0	0	0.05	272.951	3.95847	362.214	2807.07	552.428	245.94	540.279	52.1961	403.116	976.854	6.51779	870.37	864.532	3.10284	685.95	1065.08	4477.16	383.182	332.012	2091.73	1139.91	889.611	112.944	4.77555	2691	2.90874	1090.14	634.045	30.5612
70_D0	0.12	0.27	0.21	0.36	0.27	0.07	0.44	0.45	0.65	0	0	0	0	0.34	0	1.7	0	0	0	0.05	399.507	12.727	265.011	31.5738	278.316	891.032	43.4727	54.2333	523.856	1240.02	31.5229	154.636	199.25	176.521	1210.03	248.386	314.148	624.813	306.199	2283.43	1139.7	447.148	637.915	38.6503	653.568	15.2265	467.597	1073.6	326.046
73_D0	0.6	0.27	0.21	0.09	0.09	0.14	0.44	0.27	0.52	0	0.2	0	0	0	0	1.7	0.33	0	0	0.05	601.268	3.22642	806.626	32.2439	602.521	2076.66	398.463	36.1521	527.58	1490.18	19.187	138.404	164.819	9.04077	440.836	298.471	1753.44	642.473	281.999	2068.89	1191.94	747.27	148.833	138.069	1745.33	15.0596	739.179	1567.58	23.6663
74_D0	0.6	0.18	0.28	0.18	0.45	0.28	0.22	0.18	0.26	0	0.2	0	0	0	0	1.7	0.33	0	0	0.05	495.788	14.261	322.636	49.8498	6104.77	568.568	468.244	0	537.048	14803.4	8.22397	41.386	74.9803	27.0942	897.932	405.86	122.065	711.765	201.189	2035.83	1638.62	1960.87	255.678	126.923	1167.09	91.5097	1326.13	863.18	299.921
75_D0	0.36	0.27	0.21	0.27	0.18	0.07	0.44	0.27	0.65	0	0.1	0	0	0.34	0	1.7	0	0	0	0	221.564	9.39274	141.304	18.8288	55.7556	325.915	411.174	50.6201	242.759	372.514	16.9613	200.324	49.7061	3.03296	2713.43	214.755	257.471	112.4	46.7975	480.33	269.338	54.1627	14.8192	42.9189	499.069	15.5715	221.963	55.0591	276.461
76_D0	0.48	0.36	0.21	0.36	0.27	0.14	0.33	0.27	0.39	0	0	0	0	0.34	0	1.7	0	0	0	0	405.938	2.05363	271.609	988.305	208.223	938.098	271.681	5.94612	10.118	635.39	0	3.06929	300.279	0	355.94	6295.11	0	2764.4	70.088	940.22	849.566	161.948	6.5278	0	126.953	6.09703	355.94	10671.9	323.634
77_D0	0.36	0.27	0.21	0.45	0.27	0.14	0.44	0.27	0.39	0	0	0	0	0.34	0	1.7	0	0	0	0	180.576	9.15035	208.151	6.95936	408.006	544.862	705.436	8.54416	360.227	847.327	17.2694	119.08	244.026	5.83446	274.674	299.668	490.459	185.767	553.914	1551.6	640.094	172.453	28.14	7.83542	785.614	7.11833	625.12	1426.27	7.19133
78_D0	0.24	0.27	0.21	0.27	0.09	0.07	0.55	0.45	0.65	0	0	0	0	0.34	0	1.7	0	0	0	0	230.922	11.8621	0	44.8502	0.964122	13.4716	29.2953	24.3644	107.847	458.041	104.963	37.7296	81.1725	3.59049	4.50148	286.311	13.2777	14.0886	80.2437	300.908	54.5337	133.31	84.7017	57.6445	0	0.780713	144.047	14.197	6.83558
79_D0	0.6	0.18	0.21	0.18	0.09	0.07	0.55	0.27	0.65	0	0	0	0	0.34	0	1.7	0	0	0	0	350.353	2.48012	35.5712	61.7825	39.3554	1.69352	23.9377	20.6743	99.4066	293.173	29.6887	41.5012	4.83358	7.75873	1.69765	8.30591	46.7362	45.6939	100.344	388.713	249.406	26.8135	56.3217	306.07	141.209	12.955	47.5341	134.799	1.28895
80_D0	0.36	0.18	0.21	0.27	0.36	0.35	0.11	0.36	0.39	0	0.2	0	0	0	0	1.7	0.33	0	0	0	143.507	12.945	175.258	88.0502	19.5203	49.5001	161.465	9.59195	116.133	76.7577	6.88711	54.4633	33.6384	108.647	680.514	110.983	334.545	119.804	139.665	335.692	46.61	4.66511	463.333	73.0175	204.322	1.22943	14.1774	208.662	86.1144
81_D0	0.6	0.09	0.21	0.45	0.27	0.07	0.44	0.27	0.39	0	0	0	0	0	0	1.7	0.33	0	0	0	396.356	5.27208	5.9867	6.40513	0.770527	5.79734	0	31.4549	0	23.6438	33.8773	0	5.51552	5.6347	0	5.68665	0	3.63772	5.45242	23.9468	0	38.2457	8.633	15.7792	0	1.00791	11.623	6.1095	273.57
82_D0	0.24	0.18	0.21	0.18	0.27	0.35	0.44	0.27	0.65	0	0	0	0	0	0	1.7	0.33	0	0	0	468.91	0	315.475	19.0538	439.865	339.988	549.147	46.7856	254.644	792.845	26.3941	236.325	607.052	4.2263	1763.36	517.162	526.927	425.126	275.735	6617.09	9323.49	1282.38	17.1208	7.68557	1089.42	2.99831	538.393	446.467	3.75027
83_D0	0.36	0.27	0.21	0.27	0.27	0.21	0.44	0.09	0.65	0	0	0	0	0	0	1.7	0.33	0	0	0	349.781	8.35288	1174.45	37.5111	41.1574	805.48	574.804	26.6483	466.476	407.411	27.6048	1074.18	159.722	1.10904	449.376	1629.25	121.742	358.615	406.494	1655.02	828.997	425.343	717.197	33.0667	999.539	4.34711	451.166	1050.21	0
84_D0	0.48	0.18	0.21	0.18	0.18	0.14	0.55	0	0.65	0	0.2	1.32	0	0.34	0	0	0.33	0	0	0	395.906	7.72526	226.182	11.3037	8.38906	75.7103	73.4204	63.8381	90.0693	267.373	31.8862	14.327	36.9883	138.508	36.9219	224.801	316.635	124.545	155.883	312.648	248.363	210.587	119.852	44.0287	487.564	9.24955	139.483	219.953	252.299
87_D0	0.48	0.18	0.21	0.18	0.18	0.07	0.55	0.27	0.65	0	0	1.32	0.51	0	0	0	0	0	0	0	570.031	1.52361	853.801	10.5221	4817.05	1312.83	119.641	12.8668	1356.17	4053.58	0	228.472	297.163	4.42069	977.512	1185.41	1858.63	457.123	585.242	5800.74	2712.66	2827.29	393.63	85.8884	1498.58	7.25635	806.352	518.939	641.109
89_D0	0.36	0.18	0.21	0.09	0.18	0.21	0.33	0.36	0.65	0	0.2	1.32	0.51	0	0	0	0	0	0	0	270.695	4.35336	14.7068	27.767	376.601	209.435	218.61	56.817	0	618.259	8.15903	134.909	47.821	10.3694	209.946	1832.49	404.586	226.036	157.579	245.43	216.385	121.587	0	50.83	101.855	10.1953	218.344	229.541	70.1375
91_D0	0.24	0.27	0.21	0.27	0.09	0.14	0.44	0.45	0.65	0	0	0	0	0	0	1.7	0	0	0	0.05	149.292	11.4347	234.74	0	291.723	959.777	655.171	19.5771	162.476	847.646	14.0565	219.792	13.7311	3.85166	897.012	325.615	195.595	151.692	437.763	820.287	374.093	142.821	16.1192	70.7151	647.824	80.9231	90.4246	21.3319	153.789
92_D0	0.24	0.36	0.21	0.27	0.27	0.14	0.44	0.18	0.65	0	0	0	0	0	0	1.7	0	0	0	0.05	15.6765	24.6081	0	38.459	10.1683	14.9184	10.8139	0	6.40027	0	33.9022	3.48181	0	10.2036	0	4.87785	9.8025	18.722	4.67693	0	10.8714	9.84183	2.46838	11.6347	0	0.86456	19.9397	0	0
93_D0	0.48	0.36	0.21	0.18	0.18	0.14	0.44	0.18	0.39	0	0.2	0	0	0	0	1.7	0	0	0	0.05	224.033	0	255.262	72.8275	442.432	263.667	143.343	0	442.575	377.549	0	92.306	188.138	1.71121	528.621	16.1646	16.2421	72.3827	170.486	663.681	0	228.302	73.6191	32.6438	117.545	0	280.83	191.032	0
94_D0	0.48	0.18	0.21	0.18	0.27	0.21	0.55	0.27	0.39	0	0	0	0	0	0	1.7	0	0	0	0.05	377.228	9.34298	4938.87	8.83444	127.925	855.587	565.124	4.3385	558.031	415.874	35.8234	61.5852	77.5958	4.32099	6644.96	3040.13	438.188	247.861	153.416	2345.24	1101.07	809.206	61.1241	163.859	292.498	21.4089	1345.02	422.245	361.505
96_D0	0.36	0.18	0.21	0.09	0.27	0.14	0.44	0.18	0.65	0.02	0.2	0	0	0	0	1.7	0	0	0	0.05	292.894	16.2709	488.553	3.68254	1266.55	206.652	1949.76	13.5634	263.542	1627.48	35.7084	303.386	177.58	8.11974	310.734	500.227	1399.47	259.341	398.118	2246.61	2463.97	228.684	6.61789	59.7351	1470.76	16.8051	1125.99	3804.12	312.034
97_D0	0.6	0.18	0.21	0.09	0.18	0.14	0.55	0.27	0.52	0	0	0	0	0	0	1.7	0	0	0	0.05	305.522	10.0561	123.344	20.8365	36.0136	10.4774	36.4546	8.52713	0	102.002	26.5311	10.2703	15.9489	5.65747	12.6035	2.05547	78.4824	31.5569	23.6496	0	18.3243	17.9713	1705.84	110.67	27.4958	0.364315	14.7041	152.925	529.503
98_D0	0.48	0.27	0.21	0.36	0.27	0.07	0.44	0.27	0.26	0	0.1	0	0	0	0	1.7	0	0	0	0.05	398.047	5.97697	479.419	37.1063	865.613	635.736	459.308	51.0593	618.551	685.703	8.1469	146.422	43.7707	11.8653	297.68	315.901	185.503	191.583	263.553	1159.29	409.587	193.146	76.815	119.025	960.364	1.45431	419.267	438.52	404.282
99_D0	0.36	0.18	0.28	0.27	0.18	0.07	0.55	0.18	0.65	0	0	0	0	0	0	1.7	0	0	0	0.05	294.553	5.87614	688.19	39.0784	551.665	30.6542	520.467	22.3895	417.299	599.304	32.1517	135.383	1164.32	5.62682	1203.16	370.079	713.495	627.355	290.522	2983.65	2731.39	563.131	268.036	0	1099.63	4.0996	600.397	1255.51	229.723
100_D0	0.36	0.18	0.28	0.27	0.27	0.14	0.33	0.27	0.52	0	0.1	0	0	0	0	1.7	0	0	0	0.05	282.443	16.0553	22.6729	27.3504	0	0	0	18.6135	1.17743	0	13.3646	15.3727	0	20.5703	5.50232	2.69207	21.18	12.0547	0	51.7508	71.2184	28.9689	600.77	59.4167	10.4684	7.63435	44.0186	0	58.4876
101_D0	0.36	0.18	0.28	0.18	0.18	0.07	0.55	0.27	0.65	0	0	0	0	0	0	1.7	0	0	0	0.05	325.259	5.91255	1115.82	0	337.178	41.21	251.421	15.5274	273.075	265.279	53.5144	253.274	6.53445	3.85133	284.583	17.9658	1234.31	449.65	1063.7	1323.68	986.307	573.941	63.6399	76.7232	387.148	1.19411	908.831	1043.24	67.9583
102_D0	0.36	0.09	0.35	0.18	0.36	0.21	0.44	0.45	0.26	0	0	0	0	0	0	1.7	0	0	0	0.05	425.61	9.64063	0	5.69599	0	195.909	44.8446	0	103.335	162.993	25.1056	0	191.29	9.02597	708.026	75.8559	315.042	77.6394	116.37	276.47	11.6653	234.678	261.025	105.222	203.779	13.4449	222.227	172.447	133.413
103_D0	0.24	0.18	0.28	0.27	0.09	0.07	0.44	0.27	0.65	0	0.2	0	0	0	0	1.7	0	0	0	0.05	382.164	17.2998	63.6278	2.72299	670.339	515.103	372.488	26.7447	116.627	425.882	38.4058	74.2028	606.389	9.68935	363.181	531.861	111.741	61.8598	229.479	1030.64	1107.38	190.234	297.28	74.0591	649.325	17.9966	279.18	864.907	333.9
106_D0	0.24	0.36	0.21	0.27	0.27	0.07	0.44	0.18	0.65	0	0	0	0	0	0	1.7	0	0	0	0.05	360.372	0	167.547	6.45622	0	0	0	47.5587	296.88	3.07912	14.2282	0	0	3.58619	105.441	14.33	60.4748	198.004	32.9755	219.714	61.2565	318.044	0	202.482	506.31	38.0982	43.9338	0	193.471
108_D0	0.36	0.45	0.28	0.18	0.36	0.14	0.44	0.09	0.39	0	0	0	0	0	0	1.7	0	0	0	0.05	302.263	7.17547	558.251	0	96.0496	51.1372	448.784	64.4097	258.282	709.356	17.7872	158.564	156.379	5.18873	1076.5	78.8241	403.211	206.277	456.9	2091.14	1383.9	445.794	1.81309	329.76	374.022	1.90513	468.68	215.563	483.733
109_D0	0.24	0.27	0.28	0.27	0.27	0.14	0.55	0.27	0.39	0	0	0	0	0	0	1.7	0	0	0	0.05	277.03	4.31777	676.519	1984.7	331.94	2108.9	1066.47	14.9769	166.914	842.769	24.9483	110.809	194.336	8.53789	542.346	6056.08	838.333	258.655	147.113	1452.39	838.243	2204.66	307.831	178.879	443.745	2.87944	328.359	2389.04	152.667
112_D0	0.48	0.27	0.14	0.27	0.09	0.21	0.33	0.36	0.52	0	0	0	0	0	0	1.7	0	0	0	0.05	323.963	1.78602	795.954	16.3065	642.92	1422.89	2588.13	43.9559	653.571	1656.41	8.60747	37.128	507.212	1.51119	1169.44	942.042	423.92	543.467	299.233	2730.59	2506.65	458.66	11.6984	100.01	3440.2	89.6308	1438.18	742.459	143.5
113_D0	0.36	0.18	0.21	0.09	0.09	0.07	0.55	0.27	0.65	0	0.2	0	0	0	0	1.7	0	0	0	0.05	365.717	5.76979	1955.3	13.6491	1274.54	5702.11	14988	5.57646	1617.78	2615.74	14.0138	1027.62	321.78	4.67455	1961.66	4675.82	5192.59	1100.22	902.831	5158.79	3301.59	1657.12	70.4028	48.0609	1052.77	3.57375	1747.36	2329.57	215.902
114_D0	0.48	0.36	0.14	0.09	0.18	0.21	0.55	0.27	0.39	0	0	0	0	0	0	1.7	0	0	0	0.05	188.815	8.4491	3.76281	20.129	0.111761	7.28759	0	24.7129	3.12651	7.5648	17.7441	28.064	0	0.325401	0	10.7227	3.59137	2.28641	116.518	33.8653	0	0	90.4348	135.892	120.19	17.7381	7.30536	34.56	5.54667
115_D0	0.36	0.18	0.21	0.18	0.18	0.14	0.55	0.27	0.39	0	0.2	0	0	0	0	1.7	0	0	0	0.05	513.353	5.19984	474.73	2022.22	319.218	506.622	607.411	15.3393	868.178	335.953	18.9436	71.261	806.846	2.64448	507.857	925.123	543.915	674.109	144.646	2025.51	1917.86	795.274	508.564	109.889	1090.09	3.53894	378.626	425.596	256.49
116_D0	0.6	0.18	0.21	0.09	0.18	0.21	0.44	0.36	0.39	0	0	0	0	0	0	1.7	0	0	0	0.05	95.8321	9.89042	27.8965	14.9977	38.6664	6.75352	29.3725	18.3214	8.11269	458.346	46.0424	18.9145	44.9766	3.28203	108.32	19.8737	73.2199	59.3279	44.462	260.274	315.071	22.2769	134.092	56.778	32.8447	1.17415	264.03	141.205	102.804
117_D0	0.48	0.27	0.21	0.09	0.36	0.14	0.22	0.36	0.52	0	0	0	0	0	0	1.7	0	0	0	0.05	329.822	6.9301	66.1742	4.16467	436.643	30.1558	209.027	25.5653	46.9305	181.541	7.34244	65.9819	104.001	2.50511	109.581	158.993	234.06	56.7666	88.6302	493.543	412.901	57.1956	67.3589	145.9	174.516	281.147	120.917	254.237	140.581
119_D0	0.6	0.09	0.21	0.18	0.36	0.35	0.44	0.27	0.13	0.02	0	0	0	0	0	1.7	0	0	0	0.05	287.568	793.593	1202.13	23.3528	130.847	9006.9	975.115	14.3115	1321.08	469.257	51.3791	83.7237	542.049	3.04577	747.411	931.445	1054.5	293.507	158.77	3459.56	1581.67	552.2	722.732	707.208	1541.38	18.3435	542.931	207.554	401.518
121_D0	0.6	0.09	0.21	0.09	0.09	0.21	0.33	0.18	0.65	0	0.2	0	0	0	0	1.7	0	0	0	0.05	262.733	9.22834	0	21.8211	61.5861	0	0	38.2171	0	126.546	32.9283	0	23.2936	2.50437	0	13.8184	0	0	2.64984	112.307	47.4279	0	85.3101	383.078	0	86.2117	0	5.93836	287.35
122_D0	0.6	0.27	0.14	0.45	0.36	0.28	0.11	0.18	0.26	0	0	0	0	0	0	1.7	0	0	0	0.05	198.202	7.64787	1512.38	36.7289	1600.26	2945.78	991.534	41.2321	921.362	2963.45	18.8396	110.286	382.924	5.56688	1462.63	306.302	1557.92	1314.36	140.345	2654.62	1980.78	415.654	4.11506	53.2103	2220.87	50.9265	836.582	1579.66	344.934
123_D0	0.48	0.18	0.28	0.18	0.27	0.28	0.44	0.27	0.26	0	0	0	0	0	0	1.7	0	0	0	0.05	236.501	8.40088	334.482	21.0506	66.8152	247.69	745.792	25.8443	67.1914	653.974	0	80.0425	1160.12	3.16557	114.597	429.854	1126.74	346.708	197.114	941.666	2064.75	201.113	56.7451	0	446.593	19.8752	974.078	140.553	29.003
124_D0	0.36	0.27	0.21	0.27	0.18	0.14	0.44	0.27	0.39	0	0.1	0	0	0	0	1.7	0	0	0	0.05	155.234	5.7037	99.7581	24.18	422.942	8.75422	290.313	11.8745	146.285	145.257	4.26301	254.372	141.587	1.58173	627.453	201.796	957.736	321.347	201.718	1351.64	889.783	297.426	171.643	50.1123	652.27	9.89293	688.882	28.5071	146.584
125_D0	0.48	0.09	0.28	0.18	0.27	0.14	0.33	0.27	0.39	0	0.2	0	0	0	0	1.7	0	0	0	0.05	106.255	43.156	0	0	0	19.6105	0	93.1012	16.2376	0	0	6.86534	0	2.11781	19.6583	0	0	36.9156	0	0	32.1539	12.9373	326.095	63.164	0	6.81887	58.9749	20.6664	805.991
127_D0	0.12	0.36	0.28	0.45	0.27	0.07	0.55	0.27	0.26	0	0	0	0	0	0	1.7	0	0	0	0.05	171.95	7.17619	103.329	10.8278	52.5033	934.296	319.677	22.1558	113.83	303.919	19.0897	73.1934	141.475	4.30812	147.363	105.745	3753.92	112.741	79.8826	483.722	405.685	66.8088	94.0498	25.5535	277.905	97.688	550.156	92.9521	32.3229
129_D0	0.48	0.18	0.28	0.09	0.18	0.14	0.55	0.27	0.26	0	0.2	0	0	0	0	1.7	0	0	0	0.05	338.882	26.9765	513.32	20.2495	290.492	219.571	547.111	16.5463	564.048	970.021	23.7608	40.5694	40.6189	194.746	641.976	780.746	202.164	271.726	289.683	2348.45	777.597	303.789	917.33	259.286	1242.27	7.95293	813.17	926.41	394.583
130_D0	0.48	0.36	0.14	0.36	0.27	0.14	0.44	0.18	0.26	0	0	0	0	0	0	1.7	0	0	0	0.05	248.985	13.564	688.952	3650.93	486.924	1159.14	420.113	0	237.855	1152.11	2.59524	20.5232	521.357	4.69288	1602.72	141.146	1163.48	1478.09	325.801	2057.58	1576.55	798.101	42.3262	235.788	3006.57	290.939	1095.19	332.32	235.263
131_D0	0.36	0.18	0.21	0.27	0.18	0.07	0.44	0.27	0.65	0	0	0	0	0	0	1.7	0	0	0	0.05	166.626	16.9227	1658.6	4.45037	377.241	12.0241	1213.69	21.7466	18.7428	1024.03	3.90356	0	115.311	0.328795	1193.29	351.87	2269.49	8.80238	808.573	644.559	404.246	604.187	57.6954	17.9109	77.5685	3.83256	273.211	29.567	96.0927
132_D0	0.6	0.18	0.21	0.09	0	0.07	0.55	0.18	0.52	0.02	0.2	0	0	0	0	1.7	0	0	0	0.05	218.835	11.5548	84.4641	55.8888	35.2828	88.0842	188.128	46.9388	27.8565	255.374	30.6386	2.20264	80.8094	6.57255	37.8425	197.491	83.7162	1.97397	41.4218	266.517	178.675	87.1652	716.744	31.9189	148.104	13.6733	34.6889	49.5299	239.435
134_D0	0.36	0.27	0.21	0.27	0.18	0.14	0.44	0.36	0.39	0	0	1.32	0	0.34	0	0	0	0	0	0.05	390.037	3.37581	145.166	20.7428	238.61	54.6679	354.945	19.0681	108.369	420.696	12.1698	83.1155	35.6643	4.54788	3.1315	130.23	237.078	120.551	107.238	439.096	252.293	142.199	382.229	114.566	445.319	11.6769	75.156	170.958	103.427
135_D0	0.48	0.09	0.35	0.09	0.18	0.35	0.44	0.36	0.26	0.02	0	1.32	0	0	0	0	0.33	0	0	0.05	271.039	7.15342	450.554	62.3822	178.061	282.313	546.947	0	9.64538	525.087	4.99917	21.5637	327.191	2.51581	617.459	750.21	657.685	305.98	86.4137	936.887	882.295	226.881	440.785	149.597	458.788	3.56963	169.801	37.8655	105.483
136_D0	0.36	0.18	0.14	0.18	0.18	0.07	0.44	0.18	0.65	0.02	0.2	0	0	0	0	1.7	0	0	0	0	288.439	2.8047	189.359	1196.2	104.433	186.375	137.277	32.6202	68.1711	532.274	11.7108	63.1425	94.3776	11.0126	226.004	0	2.9628	230.122	178.114	276.65	347.908	192.363	62.6697	105.896	313.545	1.56788	198.884	332.632	50.3347
137_D0	0.6	0.18	0.21	0.27	0.36	0.21	0.22	0.27	0.26	0.02	0	0	0	0	0	1.7	0	0	0	0	279.535	9.04152	169.485	76.9379	109.159	214.93	282.658	47.2015	1445.71	94.5703	19.9359	85.9928	138.269	0.824717	502.726	250.983	546.742	262.022	119.36	1020.44	859.756	275.481	551.72	49.5519	183.309	22.0645	311.895	216.321	263.295
139_D0	0.12	0.36	0.21	0.27	0.36	0.14	0.44	0.18	0.52	0	0	0	0	0	0	1.7	0	0	0	0	236.898	0.786562	265.274	15.7675	1051.71	178.391	457.758	9.67905	330.93	750.785	34.7483	54.9579	167.208	0	329.041	636.946	414.946	237.307	275.155	1022.26	158.103	193.006	31.8778	121.039	362.886	4.96236	507.867	669.269	564.827
140_D0	0.36	0.18	0.21	0.18	0.18	0.14	0.55	0.27	0.52	0	0	0	0	0	0	1.7	0	0	0	0	219.297	14.1574	234.068	41.115	103.798	382.285	382.553	36.7111	42.3516	531.181	26.3589	54.4804	109.432	0.470738	206.869	139.375	300.094	127.368	54.0901	458.144	380.372	44.6367	178.002	122.052	252.762	29.9967	145.826	192.522	247.188
144_D0	0.12	0.45	0.28	0.27	0.18	0.07	0.55	0.18	0.39	0	0.1	0	0	0	0	1.7	0	0	0	0	185.411	8.43976	64.356	41.4157	147.215	152.685	504.82	12.68	234.48	330.975	15.174	13.0905	231.027	3.77281	312.362	106.978	380.827	303.063	468.9	1130.45	870.899	182.955	187.153	180.778	103.495	2.16698	493.532	142.747	379.462
145_D0	0.48	0.18	0.21	0.27	0.18	0.07	0.44	0.36	0.39	0	0	0	0	0	0	1.7	0	0	0	0	473.429	2.01991	111.202	749.306	329.186	105.573	592.317	57.2814	18.7513	176.923	24.6772	72.441	5136.57	0	150.28	186.404	493.218	369.649	135.037	516.087	580.027	19.5014	35.6349	71.3353	419.128	4.77224	954.595	11.1258	155.885
146_D0	0.6	0.18	0.14	0.18	0.27	0.07	0.33	0.18	0.52	0	0.1	0	0	0	0	1.7	0	0	0	0	308.346	2.23395	9.2525	13.1989	575.489	191.143	227.315	48.6138	236.3	587.09	23.2701	23.0025	204.583	43.9394	161.671	389.636	862.487	178.034	213.478	458.03	151.772	230.525	14.8249	125.545	706.766	2.59623	191.61	263.818	6.81944
148_D0	0.24	0.27	0.21	0.27	0.27	0.07	0.44	0.18	0.52	0	0.1	0	0	0	0	1.7	0	0	0	0	295.803	9.8404	141.873	8.23148	214.233	0	0	70.7418	9.58907	222.788	50.7933	2.60827	109.867	1.70977	48.5456	3.65407	14.6864	9.34995	21.0214	328.254	291.837	2.45755	327.291	60.6612	7.10466	5.18124	52.2799	23.5547	204.141
149_D0	0.36	0.27	0.14	0.18	0.09	0.14	0.44	0.09	0.65	0	0.2	0	0	0	0	1.7	0	0	0	0	231.077	6.50768	20.2416	10.8281	29.0916	68.6046	262.855	22.1566	146.407	493.318	12.7269	75.4835	24.8646	1.6419	212.866	28.8406	218.952	38.9483	27.6527	136.664	176.728	99.1393	92.4316	61.0453	362.558	4.54379	232.515	216.896	203.89
150_D0	0.12	0.36	0.21	0.27	0.18	0.14	0.11	0.45	0.52	0	0.2	0	0	0	0	1.7	0	0	0	0	136.013	3.83567	40.6066	38.6175	62.1799	135.443	28.5034	65.1909	0.449865	272.027	8.51049	15.2957	33.2539	0.644242	363.522	34.2857	120.575	63.0556	57.5285	169.69	111.707	95.118	117.112	121.781	115.326	3.03843	118.254	64.4615	1050.82
152_D0	0.6	0	0.35	0.18	0.45	0.14	0.44	0.27	0.13	0	0	0	0	0	0	1.7	0	0	0	0	275.153	6.54549	420.886	23.2895	949.881	1198.9	1294.97	39.3154	803.449	2411.39	10.265	142.058	218.096	118.491	707.887	330.833	1017.28	289.341	1065.61	3698.67	2073.01	597.976	18.3109	78.3965	3977.06	14.6594	863.728	738.635	322.883
153_D0	0.36	0.18	0.28	0.18	0.27	0.14	0.44	0.18	0.52	0	0	0	0	0	0	1.7	0	0	0	0	284.184	4.65616	169.193	26.4174	239.696	467.631	476.91	53.2451	882.578	761.933	18.2842	240.189	176.985	2.25073	148.844	1049.66	439.119	101.737	399.68	1521.89	644.51	130.606	284.645	141.607	349.959	7.71473	473.904	798.049	340.332
154_D0	0.48	0.18	0.21	0.27	0.36	0.14	0.33	0.18	0.39	0	0	0	0	0	0	1.7	0	0	0	0	280.834	7.37885	102.114	15.8659	0	28.507	19.3723	38.6679	40.3591	315.441	21.3435	22.4547	16.9508	3.71502	78.5855	27.9627	3.5121	8.9438	10.0541	224.687	206.205	65.8224	1257.6	197.617	67.6206	1.23904	0	122.722	214.258
155_D0	0.6	0.27	0.35	0.27	0.45	0.14	0.11	0.09	0.26	0	0	0	0	0	0	1.7	0	0	0	0	340.087	5.32434	426.808	2832.62	687.589	457.306	414.711	13.198	280.982	960.58	24.6384	129.439	416.192	3.30185	466.225	230.968	1038.19	216.129	389.834	10.0477	0	324.798	386.377	56.2288	1154.68	12.1797	579.367	915.627	1.48111
156_D0	0.36	0.36	0.14	0.09	0.18	0.28	0.33	0.18	0.52	0	0.1	0	0	0	0	1.7	0	0	0	0	166.393	2.0473	0	14.7324	0	0	0	18.0873	1.90691	93.6831	51.9475	28.0092	12.6863	1.23696	40.1009	100.279	30.666	39.0465	33.4429	166.342	168.884	152.479	0	38.6856	0	14.6826	0	109.797	81.192
158_D0	0.6	0.18	0.21	0.09	0.27	0.21	0.22	0.27	0.39	0	0.1	0	0	0	0	1.7	0	0	0	0	189.687	200.471	10.0933	579.027	13.4903	4.88701	5.31365	19.8867	44.4902	16.9955	0	61.5913	0	2.14152	9.79785	47.937	28.9001	39.8645	13.7887	95.4318	85.9514	0	46.0901	28.2799	398.59	3.39858	29.3936	314.159	163.66
159_D0	0.36	0.36	0.21	0.18	0.27	0.14	0.44	0.18	0.39	0	0	0	0	0	0	1.7	0	0	0	0	333.575	11.5048	553.621	42.1333	757.138	23.8271	230.574	37.1679	1224.83	1225.86	33.3934	256.919	300.203	2.32081	389.329	1158.09	179.655	461.987	61.626	1363.88	580.023	778.09	787.693	110.426	1247.29	3.72828	170.779	1147.09	210.367
160_D0	0.24	0.27	0.21	0.36	0.18	0.07	0.44	0.27	0.39	0	0.1	0	0	0	0	1.7	0	0	0	0	243.623	16.6466	1936.16	3696.16	1259.35	1083.39	129.475	28.5042	1442.15	1541.45	11.3701	251.763	1497.22	6.35719	1940.35	77.8706	9391.59	663.69	507.27	4066.42	1678.17	2430.68	134.442	184.626	1241.92	108.792	2705.72	2044.5	435.392
161_D0	0.36	0.27	0.21	0.36	0.27	0.07	0.22	0.27	0.39	0	0.1	0	0	0	0	1.7	0	0	0	0	190.832	7.23119	272.502	4921.66	383.578	206.967	303.797	35.0921	90.5684	646.099	20.1572	123.175	102.588	72.9958	674.282	152.261	464.074	201.295	58.3958	2072.35	843.563	204.807	77.0501	208.583	358.213	23.3888	285.273	195.482	756.118
162_D0	0.48	0.09	0.21	0.09	0.18	0.14	0.55	0.27	0.39	0.02	0.1	0	0	0	0	1.7	0	0	0	0	292.056	7.61017	58.8571	15.7427	324.329	128.24	201.406	19.3276	89.6577	551.641	13.8774	139.673	72.2997	6.38203	195.209	163.063	374.502	101.33	93.8077	870.741	168.576	112.802	160.317	36.1156	702.753	1.65152	85.7016	140.15	75.9147
165_D0	0.36	0.27	0.21	0.27	0.27	0.21	0.22	0.45	0.26	0	0	0	0	0	0	1.7	0	0	0	0	301.155	7.33222	26.3069	0	0.318329	11.3221	15.3882	46.0732	0	163.734	52.3783	49.5464	2.69294	0.599604	17.0246	16.6589	175.758	0	2.66213	7.10286	20.3277	138.183	313.318	0	40.7037	0.984221	19.8621	41.7613	146.496
166_D0	0.6	0.09	0.35	0.09	0.18	0.21	0.44	0.18	0.26	0	0.1	0	0	0	0	1.7	0	0	0	0	237.1	5.92989	52.9074	33.9632	49.6572	20.4936	189.403	0	10.6385	143.189	9.9797	50.2215	77.9895	0	92.4461	0	0	128.593	9.63715	129.517	42.1143	20.2798	178.019	62.8119	33.5156	12.4704	0	140.381	304.159
167_D0	0.36	0.36	0.21	0.18	0.36	0.35	0.22	0.18	0.26	0.02	0	0	0	0	0	1.7	0	0	0	0	325.643	5.39258	190.581	9.06228	16.6881	65.6189	13.3777	38.9409	120.208	47.6286	19.9714	0	140.465	4.32682	94.5572	120.686	351.669	105.51	54.0004	483.314	183.262	175.864	28.5002	147.545	291.36	6.4172	304.227	4.32201	127.98
168_D0	0.36	0.18	0.21	0.18	0.18	0.14	0.55	0.18	0.52	0	0	0	0	0	0	1.7	0	0	0	0	250.045	4.03649	139.165	21.4595	146.997	932.468	370.211	10.4965	242.85	313.315	22.6098	105.654	349.334	0	508.096	379.529	205.928	750.198	160.114	757.395	818.12	319.066	59.5374	108.328	3.91099	3.36342	492.582	411.338	203.195
169_D0	0.6	0.18	0.21	0.27	0.27	0.21	0.22	0.27	0.26	0	0	0	0	0	0	1.7	0	0	0	0	252.206	11.1306	328.575	2.35933	242.604	711.105	246.119	23.1728	334.211	917.908	10.3989	248.2	144.247	12.3025	772.778	1870.55	1201.8	361.788	194.815	1345.61	1157.31	160.601	56.1793	86.7511	744.757	82.4208	1740.35	395.807	237.296
171_D0	0.24	0.18	0.21	0.18	0.27	0.07	0.44	0.18	0.52	0	0.2	0	0	0	0	1.7	0	0	0	0	288.98	3.49668	483.06	17.7348	366.492	449.455	122.173	14.5156	314.052	738.706	36.4783	20.605	89.0847	2.37247	630.235	1068.07	817.418	376.032	1104.59	1172.91	463.365	1593.74	21.2475	145.008	1421.75	4.65127	354.004	374.978	209.731
172_D0	0.48	0.18	0.21	0.18	0.18	0.14	0.55	0.18	0.39	0	0	0	0	0	0	1.7	0	0	0	0	218.18	6.3264	383.804	21.4171	64.1335	135.693	1081.26	15.7765	370.547	299.565	35.871	2650.74	34.7825	0.829324	1257.25	39.9308	626.366	372.205	224.247	547.651	278.469	365.747	75.0528	226.723	472.501	134.134	320.629	385.222	128.36
174_D0	0.36	0.18	0.21	0.18	0.27	0.14	0.44	0.18	0.52	0	0	0	0	0	0	1.7	0	0	0	0	159.687	8.96261	197.484	20.3237	259.295	91.0653	222.785	49.4097	190.734	893.95	13.3037	44.6329	129.958	85.371	232.783	232.249	278.241	119.998	115.624	364.122	77.4438	123.157	2.26014	69.4226	166.558	2.37486	209.961	412.666	221.795
175_D0	0.24	0.18	0.21	0.27	0.18	0.14	0.33	0.27	0.65	0	0	0	0	0	0	1.7	0	0	0	0	400.051	28.0924	42.7895	19.6201	83.7895	2.95972	6.43622	0	8.4821	116.373	19.0538	2.07231	2.844	8.82676	38.5702	2.90321	14.5857	11.143	27.8363	84.3871	20.6731	0	119	360.456	20.2647	24.6994	20.7686	0	268.069
177_D0	0.48	0.27	0.21	0.18	0.18	0.07	0.33	0.36	0.39	0	0	0	0	0	0	1.7	0	0	0	0	178.579	3.88612	106.571	39.6589	175.147	1772.35	497.625	18.2588	138.137	661.148	30.59	169.648	132.334	17.0063	332.845	845.047	132.672	267.471	177.24	1126.96	607.095	121.364	472.171	54.8693	505.32	0.780093	557.74	85.1141	116.112
178_D0	0.48	0.18	0.21	0.27	0.18	0.14	0.22	0.27	0.52	0	0	0	0	0	0	1.7	0	0	0	0	302.095	8.75828	368.929	33.2158	244.872	501.066	250.612	95.1529	433.115	1849.22	9.76009	119.283	419.503	0.478683	421.922	1081.3	1214.89	339.562	348.728	2128.3	1844.02	482.615	19.8974	34.4663	2510.82	3.48457	763.477	1477.16	0
179_D0	0.48	0.36	0.14	0.18	0.36	0.28	0.22	0.18	0.26	0	0	0	0	0	0	1.7	0	0	0	0	304.705	4.33295	401.827	0	41.3147	168.71	200.909	87.1787	439.035	63.244	43.0342	194.064	504.456	2.09392	402.67	516.167	454.703	347.833	256.898	1898.76	918.822	964.598	141.567	280.348	945.713	6.9837	426.83	317.49	336.304
180_D0	0.36	0.27	0.14	0.18	0.18	0.07	0.33	0.18	0.65	0	0.1	0	0	0	0	1.7	0	0	0	0	126.103	6.36489	195.32	0	419.653	1552	298.621	84.3481	351.237	678.747	10.0938	246.722	300.734	4.6384	893.472	2607.59	173.652	985.23	872.385	789.333	648.538	599.965	24.436	79.5943	583.715	52.2537	628.547	2526.23	100.573
182_D0	0.36	0.45	0.21	0.45	0.27	0.07	0.22	0.09	0.13	0	0.2	0	0	0	0	1.7	0	0	0	0	249.662	9.99733	198.019	40.0815	187.598	305.773	90.1606	31.6343	281.041	456.567	17.6662	128.819	41.9106	3.63259	329.897	383.815	360.115	427.635	197.407	595.609	542.198	117.956	39.874	40.1152	628.808	2.7031	358.471	203.528	27.6117
184_D0	0.36	0.27	0.14	0.27	0.27	0.14	0.33	0.27	0.39	0	0	0	0	0	0	1.7	0	0	0	0	262.845	50.3231	31.6176	36.2134	0	13.6685	20.8065	40.789	37.4361	54.7372	82.5358	9.57029	2.60082	4.17287	0	2.68151	0	0	20.5685	33.876	0	0	93.6294	91.4405	32.8985	3.32693	21.923	8.55628	378.679
185_D0	0.24	0.18	0.21	0.18	0.27	0.14	0.55	0.27	0.39	0	0	0	0	0	0	1.7	0	0	0	0	335.519	12.994	20.3013	3.81057	696.177	469.062	382.509	18.7133	109.289	838.052	13.4363	9.6595	528.031	2.3351	311.166	3.38313	10.1981	268.357	132.995	665.848	365.882	234.359	109.568	85.9933	335.57	20.9871	1051.05	25.4429	225.755
186_D0	0.36	0.09	0.28	0.18	0.27	0.07	0.55	0.27	0.26	0	0.1	0	0	0	0	1.7	0	0	0	0	345.407	9.96121	9.4878	22.332	37.5736	7.35016	1.99796	22.4325	11.0683	0	17.8964	9.00614	43.7054	5.01832	11.0521	1.80246	112.288	27.6725	3.45643	55.8072	57.4255	93.3429	660.369	77.7298	35.2557	0.319471	66.3128	100.697	226.569
187_D0	0.36	0.27	0.21	0.18	0.18	0.14	0.33	0.27	0.39	0	0.1	0	0	0	0	1.7	0	0	0	0	351.266	10.8219	359.733	43.9182	126.44	21.4043	334.132	10.3691	267.234	549.597	62.539	113.47	818.857	4.12139	1270.53	608.873	150.899	232.161	549.283	681.432	913.123	202.732	63.7475	5.62789	1074.35	0	666.684	155.771	17.4547
188_D0	0.6	0.09	0.21	0.09	0.27	0.14	0.11	0.27	0.65	0	0	0	0	0	0	1.7	0	0	0	0	268.781	232.686	1046.18	513.778	597.53	2309.27	736.213	45.9222	259.911	1455.29	15.6186	375.526	364.44	8.08569	569.795	7741.11	395.146	234.795	680.387	2001.79	1338.29	335.018	7.9602	155.306	629.93	82.4035	943.109	427.61	42.0416
190_D0	0.36	0.36	0.28	0.18	0.18	0.21	0.33	0.27	0.26	0	0	0	0	0	0	1.7	0	0	0	0	159.962	2.35815	9.23238	9.87765	155.389	62.5825	204.138	30.3175	0	0	8.70731	43.8184	63.7932	2.98007	8.96216	285.014	0	56.099	130.331	0	68.408	8.84708	28.8456	63.4145	145.829	17.875	345.043	306.207	23.8161
191_D0	0.36	0.18	0.14	0.18	0.18	0.07	0.55	0.27	0.39	0	0.1	1.32	0	0	0	0	0	0	0	0.05	199.848	3.01368	158.104	21.1443	93.1361	165.862	1186.1	25.9594	136.35	293.922	55.9173	308.196	97.1074	2.06678	230.216	93.8627	1056.3	432.313	281.989	744.672	690.062	138.881	110.829	40.7962	918.638	3.32728	517.985	215.13	97.1074
192_D0	0.36	0.09	0.21	0.18	0.18	0.07	0.44	0.27	0.52	0	0.1	1.32	0	0	0	0	0	0	0	0	148.641	23.1905	305.131	34.66	247.718	37.7208	246.083	179.08	73.2547	201.807	67.3522	57.2238	11.9624	3.70804	233.179	98.6683	526.689	35.5036	650.403	2180.91	928.202	45.6222	31.2062	263.487	13.1292	0	270.992	248.317	253.603
193_D0	0.36	0.27	0.21	0.27	0	0.07	0.33	0.18	0.52	0	0.2	0	0.51	0.34	0	0	0	0	0	0.05	379.854	12.3418	701.478	22.9382	651.075	978.761	1693.06	24.1387	378.934	1344.93	11.9878	199.36	386.102	4.14547	722.482	1777.59	1286.24	508.073	920.528	1539.13	1347	385.463	499.084	386.125	1244	14.9539	1013.85	563.929	275.404
194_D0	0.36	0.27	0.21	0.18	0.18	0.07	0.44	0.18	0.52	0	0	0	0.51	0.34	0	0	0	0	0	0.05	587.269	4.86459	827.248	39.4159	1547.74	4170.82	1555.14	26.3955	1701.64	2215.57	9.47612	267.957	154.279	3.79888	464.916	1148.46	2448.58	561.681	1662.41	13909.5	5753.42	1506.28	301.046	110.558	3265.01	190.586	539.692	3869.04	9.87389
195_D0	0.6	0.27	0.14	0.09	0.18	0.14	0.33	0.27	0.39	0	0	0	0.51	0.34	0	0	0	0	0	0	348.967	10.8567	352.912	13.1332	600.027	555.715	859.492	20.1548	1094.07	1332.59	8.68282	366.207	409.955	1.53059	280.025	72.8749	644.375	466.177	321.417	677.807	425.958	386.216	75.2301	39.5849	1217.3	1.54998	1263.09	991.732	230.706
196_D0	0.48	0.18	0.14	0.18	0.18	0.14	0.22	0.27	0.52	0	0.1	0	0.51	0	0	0	0	0	0	0.05	183.873	7.91823	67.5461	0	176.547	572.334	248.92	0	217.34	472.871	0	80.1463	108.902	0.237725	885.183	144.362	306.225	502.78	446.005	968.949	386.448	118.666	0	202.263	1583.37	28.4299	540.945	413.59	87.122
197_D0	0.48	0.27	0.21	0.18	0.18	0.07	0.44	0.18	0.39	0	0	0	0.51	0	0	0	0	0	0	0.05	284.088	9.52512	567.641	27.3789	1438.86	2365.45	1342.32	15.279	615.06	2961.24	39.4936	164.045	107.165	4.62719	826.54	497.205	1523.19	911.77	391.974	2888.92	1778.5	212.527	483.081	15.584	2956.02	5.48337	765.566	1539.47	77.1588
198_D0	0.24	0.27	0.28	0.36	0.18	0.07	0.55	0.18	0.26	0	0	0	0.51	0	0	0	0	0	0	0.05	242.078	3.44116	228.416	1262.39	286.82	21.3196	399.87	72.2967	85.4285	302.554	7.78646	93.296	367.634	3.02742	411.404	415.637	311.384	448.151	305.78	212.042	232.896	177.568	55.5585	0	519.567	18.0696	173.644	819.281	107.501
203_D0	0.6	0.09	0.14	0.36	0.18	0.14	0.22	0.27	0.39	0	0	0	0.51	0	0	0	0	0	0	0.05	279.282	4.26551	389.691	34.0539	317.419	466.543	357.586	20.7487	759.433	470.763	12.4148	44.6257	257.102	47.0535	391.012	332.599	366.859	135.975	163.046	2317.82	2793.98	607.158	0	311.56	306.345	121.89	286.231	231.056	316.284
204_D0	0.24	0.36	0.21	0.27	0.27	0.28	0.44	0.18	0.13	0	0	0	0.51	0	0	0	0	0	0	0.05	279.06	281.911	138.824	10.6091	65.0889	225.655	46.9829	19.5375	344.686	276.968	14.0281	151.274	77.6524	166.109	346.528	98.8996	724.01	30.1265	162.559	638.987	184.313	193.211	30.9815	15.4643	771.412	20.8681	668.991	545.082	7.30846
207_D0	0.36	0.27	0.21	0.18	0.27	0.07	0.44	0.18	0.39	0	0	0	0.51	0	0	0	0	0	0	0.05	357.286	17.1393	418.156	38.9306	323.868	216.298	142.202	6.82312	1276.74	426.866	24.4953	228.929	110.07	6.47696	564.754	1265.61	322.257	47.3451	281.489	1088.22	731.317	696.878	345.816	62.2183	1134.31	38.9169	592.488	185.536	535.994
208_D0	0.24	0.09	0.21	0.36	0.45	0.14	0.44	0.18	0.26	0	0	0	0.51	0	0	0	0	0	0	0.05	392.404	549.656	128.02	8.93267	946.188	61.9854	105.491	21.9337	174.75	362.401	13.1238	84.9137	105.124	0.97948	99.9588	161.257	400.587	208.002	347.25	783.844	330.97	112.01	509.68	54.7731	178.509	7.4968	478.181	497.392	324.091
209_D0	0.6	0.09	0.14	0.09	0.18	0.21	0.33	0.27	0.26	0	0.2	0	0.51	0	0	0	0	0	0	0.05	268.885	4.5944	228.251	32.6582	65.4739	447.957	1140.76	51.9679	221.515	516.397	28.7026	105.237	36.4497	12.7429	791.745	69.3796	281.754	249.647	235.598	1986.39	1054.37	659.092	40.9602	75.8239	1688.98	11.2722	726.751	537.299	190.66
210_D0	0.24	0.27	0.28	0.27	0.18	0.14	0.55	0.18	0.26	0	0	0	0.51	0	0	0	0	0	0	0.05	283.225	1.9077	527.279	14.3728	588.733	2110.7	495.063	4.41145	113.268	894.335	38.0096	97.9162	250.625	1.25629	684.636	2379.85	279.963	402.021	740.215	2901.68	654.15	480.6	119.461	162.48	451.893	5.08884	648.774	727.114	198.025
211_D0	0.36	0.27	0.21	0.18	0.09	0.14	0.55	0.18	0.39	0	0	0	0.51	0	0	0	0	0	0	0.05	373.302	4.35885	103.495	1766.94	536.138	193.285	163.457	67.9721	440.187	360.208	6.97209	118.624	154.966	1.03575	177.012	4.68134	0	140.747	410.699	1629.11	500.491	369.942	43.8254	234.652	753.896	0.414865	468.842	389.027	241.553
212_D0	0.48	0.18	0.21	0.45	0.18	0.21	0.11	0.27	0.26	0.02	0	0	0.51	0	0	0	0	0	0	0.05	235.979	3.64254	164.555	28.4245	316.559	2092.11	273.865	34.8626	447.079	288.542	22.5285	64.7838	180.946	3.44817	631.225	342.868	195.055	317.707	116.028	997.813	871.056	406.935	66.3399	94.509	2086.1	13.4053	368.429	287.188	0
213_D0	0.48	0.18	0.21	0.27	0.18	0.07	0.44	0.18	0.26	0	0.1	0	0.51	0	0	0	0	0	0	0.05	228.719	11.4701	15.7732	21.1367	0	0	12.4558	46.6168	0	84.508	48.3475	0	3.63295	8.74727	38.2789	3.74566	41.3999	2.39608	0	19.5588	4.34099	0	217.977	88.2099	0	5.975	3.82789	4.02419	363.295
214_D0	0.36	0.27	0.21	0.36	0.18	0.07	0.33	0.09	0.39	0	0.1	0	0.51	0	0	0	0	0	0	0	360.899	2.39346	639.905	17.3095	340.357	1262.71	766.988	21.1455	393.087	1698.62	53.1395	158.267	215.053	8.29621	1019.67	11074.8	1332.35	540.446	289.566	1855.04	1452.97	660.764	98.6601	207.623	1260.39	21.6822	609.456	455.274	287.726
217_D0	0.36	0.18	0.21	0.36	0.45	0.14	0.22	0.18	0.26	0	0	0	0.51	0	0	0	0	0	0	0	93.5713	28.2281	8.75762	28.156	0	12.7209	41.4944	0	22.5577	62.5608	57.8169	109.851	32.2735	0.854211	0	0	4.1793	13.3036	67.7964	75.1404	3.89341	0	111.554	7.10996	80.8708	2.21163	85.013	101.661	309.825
218_D0	0.48	0.18	0.35	0.09	0.45	0.14	0	0.27	0.39	0	0	0	0.51	0	0	0	0	0	0	0	262.197	6.1005	215.796	6.2944	193.641	79.7597	399.544	15.4556	94.7116	301.725	5.54862	0	168.025	4.40735	125.642	0	314.448	17.8742	96.4469	258.214	165.712	1.87923	91.9073	138.336	123.649	4.95244	5.71101	383.588	60.706
220_D0	0.6	0.18	0.21	0.09	0.09	0.07	0.44	0.18	0.39	0	0.1	0	0.51	0	0	0	0	0	0	0	312.842	10.7612	88.3654	0	87.2917	342.281	72.3651	64.4837	43.5641	275.744	60.1899	23.2998	425.145	0.898438	185.855	111.915	309.243	217.758	40.2396	358.665	181.563	81.5414	23.5973	27.6209	105.263	1.65301	128.669	766.964	65.1286
221_D0	0.36	0.27	0.21	0.27	0.09	0.14	0.44	0.18	0.39	0	0	0	0.51	0	0	0	0	0	0	0	263.496	17.5852	7.01035	0	6.9406	0	0	9.20832	2.91244	0	13.2233	9.50637	12.9172	5.90733	0	0	13.3819	0	6.38471	91.1346	0	26.8711	896.343	46.0079	45.3152	0	6.80517	0	10.3338
222_D0	0.48	0.18	0.14	0.27	0.18	0.35	0.11	0.36	0.26	0.02	0	0	0.51	0	0	0	0	0	0	0	150.923	0	228.041	0	6.80843	69.0087	157.57	32.7621	87.2786	178.43	3.3605	224.678	268.755	0.315299	162.566	358.763	207.448	86.6033	100.6	673.861	433.284	136.577	85.6358	40.5526	58.5678	0	466.945	643.031	84.0373
223_D0	0.48	0.18	0.14	0.18	0.18	0.28	0.33	0.18	0.39	0	0	0	0.51	0	0	0	0	0	0	0	254.891	10.2357	1283.68	31.8632	1108.4	823.04	1225.35	18.055	835.2	1564.77	16.0101	413.174	909.076	10.4216	1636.75	1457.97	2592.99	598.572	425.635	3040.48	2595.9	873.726	213.629	18.2183	972.958	1.92846	1407.7	1164.92	168.848
224_D0	0.36	0.27	0.14	0.18	0.18	0.21	0.33	0.18	0.39	0	0.1	0	0.51	0	0	0	0	0	0	0	313.163	15.2056	170.38	23.8192	110.623	109.946	257.28	32.4205	205.267	404.851	67.5069	220.902	195.832	4.87448	773.894	58.6123	1717.33	293.953	278.742	924.537	761.368	1039.11	42.7105	25.3881	671.526	2.07771	713.995	435.127	150.99
225_D0	0.48	0.18	0.28	0.09	0.18	0.14	0.55	0.18	0.26	0	0	0	0.51	0	0	0	0	0	0	0	238.738	8.22404	193.235	30.5027	268.997	2316.03	660.407	12.4829	590.328	1064.32	47.5928	15.0348	135.242	0.509662	319.807	640.92	1218.45	323.375	242.346	3132.08	1965.84	188.206	24.3628	36.5554	4981.68	12.7998	922.52	135.776	14.0086
226_D0	0.24	0.18	0.21	0.27	0.18	0.14	0.44	0.18	0.39	0	0.1	0	0.51	0	0	0	0	0	0	0	235.413	0	65.885	38.449	0	5.80009	18.9194	15.7349	2.48835	24.4496	0	0	33.1089	138.224	5.81424	51.2042	0	25.4761	0	0	88.76	26.7847	155.468	0	23.7278	15.1259	0	24.4496	83.8758
227_D0	0.36	0.27	0.14	0.36	0.18	0.21	0.33	0.09	0.39	0	0	0	0.51	0	0	0	0	0	0	0	81.4358	0	0	0	6.40265	18.7873	13.6183	8.4946	0	0	18.2976	0	0	0	0	12.2857	6.17234	0	0	0	0	0	40.4109	27.0085	0	0	0	0	47.6641
228_D0	0.24	0.18	0.21	0.18	0.18	0.14	0.44	0.27	0.39	0	0.1	0	0.51	0	0	0	0	0	0	0	186.797	2.51344	99.1435	300.001	32.2937	228.018	70.4627	45.5798	95.2085	148.832	7.01288	26.8887	219.651	1.46053	103.46	226.019	85.1636	76.8097	40.633	316.094	376.41	0	0	106.697	139.503	30.4623	151.581	2.52943	85.8601
229_D0	0.24	0.18	0.21	0.36	0.27	0.07	0.33	0.27	0.39	0	0	0	0.51	0	0	0	0	0	0	0	305.685	1.76917	468.225	18.6107	417.433	447.867	257.61	18.6605	406.675	969.562	9.76595	168.029	147.039	1.79677	220.649	3027.23	1075.68	306.925	135.135	1374.32	782.522	784.539	107.741	42.3553	433.672	4.78352	309.521	810.699	271.072
230_D0	0.48	0.18	0.21	0.45	0.27	0.07	0.22	0.18	0.26	0	0	0	0.51	0	0	0	0	0	0	0	273.598	4.64479	48.2528	9.67975	75.8093	1054.27	3.17537	0	484.801	325.032	19.91	32.7165	52.7071	12.9794	316.174	105.992	178.46	3.665	52.1865	271.12	191.855	136.79	143.513	76.3219	272.084	12.1857	166.869	595.22	160.038
231_D0	0.24	0.36	0.21	0.27	0.18	0.07	0.44	0.09	0.26	0	0.2	0	0	0.34	0	0	0	0	0	0.05	258.795	7.64717	294.751	17.5195	1116.53	31.7142	132.184	7.16971	248.082	1286.13	17.6574	172.091	36.6596	11.7513	421.238	230.723	749.954	512.426	626.373	515.404	321.097	397.522	30.1725	56.248	93.8022	8.27064	389.446	647.214	243.392
235_D0	0.24	0.27	0.21	0.45	0	0.14	0.44	0.18	0.39	0	0	0	0	0.34	0	0	0	0	0	0.05	336.822	12.751	552.209	3.06116	323.695	30.4776	147.616	30.0661	97.2338	524.79	35.0801	403.51	242.512	4.25809	644.367	864.256	207.542	851.891	482.081	1649.93	349.318	714.691	1102.99	85.9358	450.455	16.378	277.745	779.987	563.05
236_D0	0.48	0.18	0.14	0.27	0.09	0.07	0.22	0.36	0.39	0	0.1	0	0	0	0	0	0.33	0	0	0.05	135.663	0	217.523	20.8411	286.073	235.794	239.287	46.9097	345.67	308.128	45.9295	182.706	377.266	7.6654	869.837	2041.53	12338.9	252.512	201.067	1047.68	750.203	545.482	4.6817	275.348	510.564	265.645	538.921	429.988	31.1073
237_D0	0.48	0.27	0.21	0.18	0.45	0.14	0.22	0.09	0.26	0	0	0	0	0	0	0	0.33	0	0	0.05	181.221	1.85495	178.182	3.66608	133.359	703.459	277.807	63.013	265.638	359.094	12.9268	76.6691	76.7758	2.89433	602.06	1669.74	775.099	256.099	327.682	996.143	421.793	372.139	97.1777	58.9506	0	102.687	319.324	1965.35	27.7807
238_D0	0.6	0.18	0.14	0.27	0.09	0.14	0.44	0.18	0.26	0	0	0	0	0	0	0	0.33	0	0	0.05	200.56	2.63801	60.2709	39.5603	18.304	43.4792	0	79.7921	2.19452	0	17.4365	114.608	38.9324	3.6491	2.56384	0	60.4993	173.323	0	26.4114	0	59.0548	31.7384	80.4238	0	21.3436	7.69152	2.69532	134.317
239_D0	0.36	0.27	0.14	0.27	0.18	0.07	0.22	0.27	0.52	0	0	0	0	0	0	0	0.33	0	0	0.05	237.892	15.3866	171.325	0	34.9757	406.94	34.0359	42.4606	22.1013	147.742	8.71061	0	4.25449	4.88507	138.966	13.1595	555.348	101.016	12.6174	0	87.9864	0	53.2736	16.3915	84.7328	1.55494	76.2072	112.491	71.4754
241_D0	0.48	0.18	0.21	0.27	0.18	0.07	0.33	0.18	0.39	0	0	0	0	0	0	0	0.33	0	0	0.05	105.507	21.3824	482.558	7.55722	1157.14	1307.07	1038.27	9.1863	140.451	1869.05	26.3834	104.32	724.921	4.66956	902.924	870.243	1421.76	407.956	573.251	1770.57	835.257	227.859	20.1699	93.5387	2159.21	1.17743	1038.7	1601.55	56.6999
242_D0	0.24	0.27	0.21	0.36	0.18	0.14	0.44	0.18	0.26	0	0	0	0	0	0	0	0.33	0	0	0.05	235.761	10.1316	388.088	23.3515	207.482	48.104	411.891	24.4688	291.608	331.097	46.528	412.592	419.814	112.372	560.573	575.074	165.942	1056.45	214.9	1044.11	922.482	95.2043	20.893	119.065	1282.72	1.56811	792.638	5062.77	169.333
243_D0	0.6	0.09	0.21	0.18	0.18	0.07	0.33	0.36	0.26	0	0	0	0	0.34	0	0	0	0	0	0	304.094	401.944	327.079	31.6769	196.513	238.812	381.33	29.6167	312.704	440.281	14.6198	246.514	290.989	5.43863	503.412	234.252	228.073	316.826	571.135	1402.41	714.255	127.838	53.5127	5.16168	248.577	0.474507	225.715	1522.97	44.6616
244_D0	0.24	0.18	0.21	0.18	0.18	0.14	0.33	0.09	0.52	0	0.2	0	0	0	0	0	0.33	0	0	0	228.46	7.78095	128.294	12.4782	59.1976	666.355	376.591	35.7462	46.0313	30.2318	14.6663	18.4516	193.412	0	354.746	129.249	59.3687	89.7669	67.1676	589.295	318.595	79.476	89.6984	360.723	668.21	456.859	928.379	194.404	126.076
245_D0	0.24	0.18	0.21	0.09	0.09	0.14	0.55	0.27	0.39	0	0.1	0	0	0	0	0	0.33	0	0	0	208.678	0.998345	46.2137	16.4812	98.9045	1148.63	275.733	91.0546	146.94	220.323	7.26423	67.8903	156.114	53.3792	97.199	160.957	161.729	107.644	203.432	501.803	300.436	4.92056	0	0	163.233	2.59349	119.63	47.1616	96.5067
246_D0	0.6	0.45	0.14	0.18	0.27	0.07	0.11	0.18	0.26	0	0	0	0	0	0	0	0.33	0	0	0	313.921	7.4061	112.56	0	242.898	67.2839	248.737	32.8559	194.257	569.311	30.1438	270.412	234.288	119.018	407.386	289.077	740.084	117.37	303.747	1196.13	724.07	313.379	36.07	0	536.404	0.70187	388.5	312.926	75.7916
249_D0	0.24	0.27	0.21	0.45	0.36	0.07	0.22	0.18	0.26	0	0	0	0	0	0	0	0.33	0	0	0	224.106	3.39603	168.825	11.5292	46.7294	180.877	325.258	14.1547	106.938	406.379	10.1632	360.45	242.01	2.6223	578.822	344.61	270.839	288.107	749.161	1001.31	537.02	376.337	84.6032	37.0019	941.792	79.2218	481.189	363.014	37.0642
250_D0	0.36	0.09	0.28	0.18	0.09	0.14	0.55	0.18	0.39	0	0	0	0	0	0	0	0	0	0	0.05	192.01	7.66875	45.8786	3.77578	56.9174	136.7	297.268	9.27123	104.098	121.407	49.9262	133.999	117.049	4.2159	208.976	33.5225	127.996	113.654	38.57	482.784	392.987	137.528	6.78547	31.3168	463.646	97.442	113.052	141.72	148.262
253_D0	0.36	0.18	0.14	0.09	0.18	0.21	0.55	0.18	0.26	0	0.1	0	0	0	0	0	0	0	0	0.05	95.7798	7.69904	11.5403	6.11169	51.8144	55.8762	54.6789	22.7378	91.477	34.9188	141.491	7.82458	10.632	0	22.405	109.619	148.695	0	52.5518	0	79.4007	11.0587	113.716	375.373	44.3318	3.88581	56.0125	52.9965	450.797
254_D0	0.48	0.09	0.14	0.09	0.18	0.14	0.33	0.27	0.52	0	0	0	0	0	0	0	0	0	0	0.05	493.191	2.39837	417.787	13.9314	530.702	547.826	44.5027	32.0297	239.012	1340.88	22.9977	111.324	715.909	3.02086	381.888	64.8545	429.782	234.106	396.788	3614.75	1239.59	905.593	291.463	77.6155	337.116	48.9903	198.834	593.914	204.884
257_D0	0.36	0.18	0.28	0.09	0.18	0.14	0.44	0.18	0.39	0	0	0	0	0	0	0	0	0	0	0.05	354.442	9.70241	1717.39	0	2162.86	365.786	515.079	0	1040.82	4949.4	17.5205	268.708	194.768	56.6885	793.467	870.535	2140.14	334.878	1043.35	5075.62	1398.37	3271.57	169.661	19.2207	1794.15	6.25522	1094.02	3114.25	305.787
258_D0	0.36	0.27	0.21	0.18	0.18	0.14	0.33	0.18	0.39	0	0	0	0	0	0	0	0	0	0	0.05	309.073	2.28063	251.112	943.506	225.507	45.2962	98.5012	54.9738	128.359	787.58	13.9312	66.7685	107.826	8.53079	227.033	98.2166	498.138	50.8613	154.71	730.513	396.804	108.52	176.322	52.1707	1194.94	1.65791	224.643	137.1	170.563
259_D0	0.24	0.27	0.14	0.27	0.18	0.14	0.33	0.27	0.39	0	0	0	0	0	0	0	0	0	0	0.05	292.667	11.55	511.138	21.3857	1610.55	2709.9	1259.77	11.2524	794.029	3057.76	13.4656	205.228	181.524	7.80444	1006.22	469.246	1550.76	858.879	374.498	3644.79	1446.49	180.599	513.345	25.0159	2706.23	2.88451	709.618	1602.58	79.9757
261_D0	0.24	0.27	0.21	0.36	0.18	0.07	0.33	0.18	0.39	0	0	0	0	0	0	0	0	0	0	0.05	215.281	6.98994	150.769	41.7835	32.9354	122.451	655.467	38.3302	29.419	100.06	50.456	59.3563	286.812	5.07638	207.731	138.593	241.379	159.582	106.307	307.811	29.3955	146.03	53.7688	80.8429	429.891	4.09407	169.962	129.045	623.718
262_D0	0.48	0.18	0.21	0.36	0.27	0.07	0.22	0.18	0.26	0	0	0	0	0	0	0	0	0	0	0.05	300.574	3.26743	305.358	11.1375	449.666	1804.44	197.293	36.4634	273.789	496.152	26.1811	129.4	198.207	6.8599	687.158	945.971	76.1731	215.065	319.191	2250.63	1525.77	438.922	143.443	62.9466	649.831	24.5365	4203.79	122.949	28.1325
263_D0	0.6	0.09	0.14	0.36	0.36	0.14	0.22	0.18	0.13	0	0	0	0	0	0	0	0	0	0	0.05	287.171	10.4586	552.851	9.01065	339.266	480.455	1005.29	82.1479	1061.8	1543.7	35.3898	200.709	353.657	127.686	1161.57	1275.23	2900.39	349.611	489.842	3778.44	2399.71	1467.61	24.0491	160.051	2671.61	3.5097	1343.7	2064.83	119.845
264_D0	0.36	0.09	0.21	0.18	0.09	0.07	0.55	0.27	0.39	0	0	0	0	0	0	0	0	0	0	0.05	260.289	5.75284	209.588	4.07704	321.743	173.438	52.1602	50.0547	56.2335	1426.12	41.151	41.3399	59.6833	1.21854	240.446	180.985	440.085	23.1551	177.001	1231.58	619.893	927.522	82.427	54.7666	658.638	41.7017	654.752	2304.93	75.8329
267_D0	0.36	0.27	0.14	0.27	0.09	0.07	0.22	0.27	0.52	0	0	0	0	0	0	0	0	0	0	0.05	283.065	14.7588	0	42.5689	116.246	0	41.6551	25.9829	31.064	113.767	7.99542	21.0759	0	0.551262	35.6609	5.36844	29.6681	8.58541	82.3571	224.74	201.816	5.41584	778.317	74.3532	18.2664	0	82.2943	98.8861	522.772
268_D0	0.36	0.18	0.14	0.27	0.09	0.07	0.33	0.27	0.39	0	0.1	0	0	0	0	0	0	0	0	0.05	546.15	10.7953	1858.55	20.9354	278.751	397.926	947.743	25.7029	393.068	1230.33	57.632	111.825	265.265	8.26977	322.916	1494.93	1595.48	608.09	346.245	8051.3	4683.44	741.116	36.2794	643.896	295.489	33.8853	1158.7	3698.57	199.85
272_D0	0.6	0.18	0.14	0.36	0.27	0.14	0.11	0.27	0.13	0	0	0	0	0	0	0	0	0	0	0.05	145.309	15.7162	248.853	10.0288	667.336	1397.89	977.095	24.6253	1732.18	1789.72	22.9855	8.89782	485.271	0	948.151	448.756	781.019	816.773	976.648	2544.21	1968.4	747.343	25.232	163.076	4522.75	38.8223	835.319	988.624	287.404
274_D0	0.12	0.36	0.14	0.45	0.18	0.07	0.22	0.27	0.39	0	0	0	0	0	0	0	0	0	0	0.05	139.417	0	233.19	0	334.962	336.627	306.257	37.2745	386.925	740.709	20.0726	81.7721	202.615	0.199745	433.861	181.947	697.422	357.792	239.064	1525.71	712.944	104.24	3.41007	33.2717	2300.17	7.16635	516.501	1974.16	125.491
275_D0	0.48	0.36	0.14	0.27	0.27	0.14	0	0.27	0.26	0	0	0	0	0	0	0	0	0	0	0.05	179.929	13.5088	435.675	27.4018	343.146	261.17	617.688	25.8584	294.577	871.786	23.6724	214.898	220.925	0.736397	1599.51	441.309	1352.11	421.517	256.389	1060.5	888.326	276.681	125.854	33.3624	462.362	1.65717	491.127	744.295	121.879
276_D0	0.36	0.27	0.21	0.36	0.27	0.07	0.11	0.27	0.26	0	0	0	0	0	0	0	0	0	0	0.05	146.34	31.313	17.8966	17.4541	0	7.85965	12.8187	15.9917	1.68597	144.95	72.7204	33.0186	14.9552	0.636596	47.2729	119.499	30.9863	36.9884	29.5681	220.725	36.9854	241.107	11.704	57.7105	3.82242	16.3975	3.93941	125.982	98.7041
277_D0	0.36	0.18	0.14	0.27	0.18	0.14	0.33	0.09	0.39	0	0.1	0	0	0	0	0	0	0	0	0.05	322.487	7.91337	351.125	36.8668	405.195	573.365	391.45	22.6085	559.014	615.164	9.73987	280.084	1617.45	2.52692	3899.7	343.336	843.664	539.663	705.417	2677.22	2427.8	2408.08	72.806	216.144	452.316	11.0116	3214.67	1558.87	7.61153
278_D0	0.36	0.27	0.14	0.18	0.27	0.07	0.22	0.18	0.39	0	0.1	0	0	0	0	0	0	0	0	0.05	188.903	247.768	429.989	237.122	351.986	305.352	510.783	37.6536	139.869	863.599	12.478	52.3282	329.107	3.04661	404.561	234.59	479.849	230.459	34.1408	450.276	132.576	97.2002	400.652	37.9358	781.895	21.9033	282.55	3.01541	198.277
279_D0	0.48	0.18	0.14	0.18	0.27	0.07	0.55	0.18	0.13	0	0	0	0	0	0	0	0	0	0	0.05	304.017	5.60646	224.052	7.89336	222.939	4.74708	2.58075	32.1955	357.441	748.228	4.62334	28.252	38.3887	1.95204	88.0352	167.632	311.139	40.2125	93.7575	618.723	465.891	126.834	530.177	171.059	90.3549	4.9519	78.5179	544.268	254.72
280_D0	0.6	0.18	0.21	0.27	0.45	0.14	0.33	0	0	0	0	0	0	0	0	0	0	0	0	0.05	169.028	2.26289	2.23151	24.0419	148.023	2.16092	4.69915	14.6558	0	0	6.31379	1.51302	8.22352	3.18187	60.6535	165.334	85.1933	12.2034	0	24.3904	28.5102	1.42559	411.891	0	8.65473	1.87847	4.33239	59.2093	103.616
281_D0	0.48	0.18	0.14	0.09	0.18	0.14	0.22	0.27	0.26	0	0.2	0	0	0	0	0	0	0	0	0.05	92.9445	6.0856	14.989	24.4558	79.022	72.5743	15.782	9.84423	0	25.6215	35.3413	10.1629	6.90463	2.59243	43.6508	21.3566	21.459	31.8773	95.5589	64.6773	232.992	57.4537	3.60242	105.275	14.741	7.57056	7.27513	68.8339	657.321
282_D0	0.12	0.18	0.14	0.27	0.18	0.14	0.33	0.18	0.52	0	0.1	0	0	0	0	0	0	0	0	0.05	337.374	3.75845	1439.02	5.65571	418.587	122.857	790.363	34.7182	563.777	1027.79	17.4496	3.5842	133.93	50.9396	7345.78	158.171	0	533.208	423.674	1420.36	1221.56	690.614	3.81146	474.76	1343.27	1157.43	2442.61	1545.58	327.277
283_D0	0.36	0.27	0.21	0.27	0.27	0.07	0.22	0.09	0.39	0	0	0	0	0	0	0	0	0	0	0.05	190.973	15.1482	302.917	22.0825	132.251	28.7584	322.071	31.2071	160.491	478.909	16.8052	149.005	180.606	7.89572	164.322	191.823	131.49	211.13	75.7325	501.594	346.103	3.79444	271.225	245.567	531.474	31.4992	31.7113	67.0994	155.407
284_D0	0.36	0.18	0.21	0.18	0.18	0.14	0.33	0.18	0.39	0	0	0	0	0	0	0	0	0	0	0.05	224.963	1.8056	1223.26	12.8501	788.553	1180.49	1251.98	13.1251	1600.19	2968.19	15.0783	387.527	345.529	2.51193	2549.09	324.606	4491.89	791.736	1090.23	7163.8	1934	2569.98	106.627	330.226	2896.77	85.123	1189.19	2475.26	42.7148
285_D0	0.12	0.27	0.28	0.09	0.27	0.07	0.33	0.36	0.26	0	0.1	0	0	0	0	0	0	0	0	0.05	350.103	8.14923	0	3683.35	22.9616	3.66376	0	9.9393	6.28728	7.22014	14.273	5.13051	0	4.76318	3.67269	7.18761	7.22208	0	20.6747	68.1017	0	2.41702	1.8186	459.913	6.98749	12.1025	14.6908	19.3052	264.91
287_D0	0.24	0.09	0.21	0.36	0.27	0.14	0.11	0.45	0.26	0.02	0	0	0	0	0	0	0	0	0	0.05	264.001	5.34722	454.91	16.2235	224.366	216.589	215.541	79.6718	290.764	472.83	28.6025	2.57033	76.8362	12.0992	493.115	774.197	466.746	363.951	189.893	928.054	554.518	128.356	167.643	104.212	1654.31	45.3146	379.036	785.342	100.586
288_D0	0.48	0.27	0.21	0.09	0.18	0.28	0	0.27	0.26	0	0.1	0	0	0	0	0	0	0	0	0.05	238.714	10.1579	234.005	3.33814	84.9172	25035.1	0	16.3932	31.4983	288.19	11.7705	2.11548	86.2352	5.16418	475.513	0	848.703	1097.7	51.1491	1283.03	412.101	35.8783	212.963	102.854	228.074	16.284	172.639	164.043	448.423
289_D0	0.24	0.27	0.14	0.36	0.18	0.07	0.11	0.09	0.65	0.02	0	0	0	0	0	0	0	0	0	0.05	210.676	15.1943	31.5485	11.2512	70.9026	0	0	41.44	18.568	200.579	9.9181	39.2162	9.68852	9.86613	5.10419	34.9619	15.0555	108.63	90.1258	50.0044	91.7791	6.7182	32.8567	317.402	77.688	192.098	10.2084	80.4892	220.898
291_D0	0.36	0.27	0.21	0.18	0.18	0.14	0	0.27	0.52	0	0	0	0	0	0	0	0	0	0	0.05	321.214	2.94038	236.708	11.3821	116.992	108.172	114.815	17.4676	93.0804	416.819	50.1676	129.837	71.0591	6.01745	335.633	78.3165	63.4614	87.2686	87.202	146.839	325.978	66.2647	10.2274	20.9899	177.52	0.895546	237.525	268.868	215.628
292_D0	0.24	0.27	0.21	0.36	0.27	0.07	0.22	0.09	0.39	0	0	0	0	0	0	0	0	0	0	0.05	243.842	5.55943	677.773	38.093	250.385	9.35216	166.087	88.7992	107.314	277.406	27.3252	13.0962	80.0779	7.01157	484.374	807.277	270.383	201.478	181.779	489.578	476.787	277.638	376.018	203.225	407.383	2.70991	171.874	277.636	353.529
293_D0	0.24	0.27	0.14	0.27	0.18	0.14	0.33	0.18	0.26	0	0.1	0	0	0	0	0	0	0	0	0.05	248.564	6.74642	316.431	38.9144	463.736	1414.71	408.34	34.6204	772.31	974.453	17.7555	176.152	555.025	6.70153	2076.06	600.858	1423.1	267.683	130.31	1658.21	1357.48	2119.16	14.4789	185.601	1274.1	17.1156	1359.68	905.019	416.269
295_D0	0.24	0.18	0.21	0.18	0.27	0.14	0.44	0.18	0.26	0	0	0	0	0	0	0	0	0	0	0.05	341.686	9.39701	523.178	2.89207	689.199	1557.63	603.049	63.2791	108.833	977.524	27.7658	205.055	149.966	2.45442	303.971	322.864	524.093	2667.06	687.382	1358.5	1326.99	466.772	7.71883	98.354	1795.14	59.0275	984.659	726.984	69.0406
297_D0	0.24	0.27	0.21	0.36	0.18	0.07	0.33	0.18	0.26	0	0	0	0	0	0	0	0	0	0	0.05	222.997	6.19338	70.1264	31.2615	0	2.82951	6.15307	26.8664	1.21391	238.55	22.0461	0	32.7343	2.6091	124.802	2.77549	5.5776	23.081	13.3058	119.799	0	5.59998	122.192	215.969	132.266	184.967	17.0185	2.98187	10.7679
298_D0	0.36	0.27	0.14	0.18	0.09	0.07	0.22	0.27	0.39	0	0.1	0	0	0	0	0	0	0	0	0.05	356.489	6.83104	137.835	98.3127	297.036	14.8306	48.3761	60.3504	39.321	553.43	0	103.84	0	5.91366	14.8668	0	14.6172	37.2237	97.6378	53.1432	267.97	9.78393	390.164	0	29.6991	41.2547	193.268	31.2584	67.7265
299_D0	0.36	0.27	0.21	0.27	0.45	0.07	0.11	0.09	0.26	0	0	0	0	0	0	0	0	0	0	0.05	210.417	10.4131	169.325	23.8368	325.487	2.15749	7.03753	43.8974	0	555.774	16.81	0	28.7366	9.71413	19.4648	0	25.5174	17.5992	38.5534	45.9183	41.0112	0	466.925	31.9525	34.8519	8.25212	25.953	73.462	73.894
300_D0	0.48	0.18	0.14	0.27	0.18	0.07	0.33	0.18	0.26	0	0	0	0	0	0	0	0	0	0	0.05	253.114	5.14539	92.2868	12.3421	173.6	1217.64	947.404	60.6108	321.964	244.868	21.7596	164.253	265.698	2.01839	302.352	350.646	198.184	70.0957	441.266	538.147	272.912	36.8481	33.2701	77.189	598.25	137.893	291.154	936.972	25.507
302_D0	0.36	0.09	0.14	0.36	0.27	0.21	0.22	0.18	0.26	0	0	0	0	0	0	0	0	0	0	0.05	198.723	19.4179	377.172	37.0584	413.467	281.471	415.345	45.452	595.472	456.629	9.79049	103.231	216.781	2.26169	859.907	249.802	574.657	105.129	211.149	710.847	525.862	97.2658	239.512	35.8802	462.559	4.66056	493.775	779.493	150.471
303_D0	0.24	0.18	0.21	0.45	0.27	0.07	0.11	0.09	0.26	0	0.2	0	0	0	0	0	0	0	0	0.05	203.122	6.46855	435.675	9.45405	848.454	659.376	821.35	8.68351	304.051	2312	12.4697	340.654	847.455	0.748958	1009.66	2005.25	1211.21	909.17	2165.49	1599.46	1241.28	377.28	54.0202	46.2482	1948.64	2.96797	924.095	1441.48	11.369
304_D0	0.24	0.18	0.21	0.27	0.27	0.14	0.33	0.18	0.26	0	0	0	0	0	0	0	0	0	0	0.05	277.509	5.95151	73.2099	29.6371	367.696	13.4124	429.167	23.3911	262.966	178.298	36.5945	224.042	67.448	7.37362	165.183	118.407	32.1043	137.061	16.2185	341.692	176.58	173.174	469.837	83.8606	74.9679	0.333122	76.8293	281.986	322.292
305_D0	0.24	0.45	0.21	0.18	0.18	0.14	0.33	0.09	0.26	0	0	0	0	0	0	0	0	0	0	0.05	269.218	4.0344	261.345	9.36541	233.995	50.6073	531.912	22.8818	148.362	372.126	20.5367	147.64	300.92	3.95006	820.146	3681.71	922.763	373.122	11.8991	1673.64	1054.27	787.357	2.09336	38.0536	1096.92	50.5912	169.102	833.939	73.8257
306_D0	0.24	0.45	0.14	0.18	0.27	0.14	0.22	0.18	0.26	0	0	0	0	0	0	0	0	0	0	0.05	438.135	1.76248	22.862	2.71776	472.256	0	377.121	33.3665	178.203	726.421	16.7702	87.8387	142.758	3.72422	216.996	94.1032	53.3385	44.7621	74.0325	804.156	132.91	381.359	450.557	265.778	283.879	4.70434	103.566	579.825	426.869
307_D0	0.24	0.27	0.14	0.27	0.18	0.07	0.22	0.09	0.39	0	0.2	0	0	0	0	0	0	0	0	0.05	236.852	6.96623	49.6555	58.5449	32.6186	40.8722	0	39.1345	12.4395	75.3271	7.02473	33.6676	29.7358	4.82339	16.8708	23.5834	75.8289	0	4.5224	183.725	0	30.136	337.736	59.7387	39.6175	1.67199	19.2809	152.022	345.851
309_D0	0.24	0.36	0.21	0.18	0.18	0.07	0	0.18	0.65	0	0	0	0	0	0	0	0	0	0	0.05	115.025	4.39119	0	0	34.5937	0	0	37.9834	2.00226	13.5255	59.0903	0	4.44019	2.17114	0	32.0457	0	11.714	0	0	10.203	12.3156	4.63324	338.754	13.3515	7.30265	0	4.91836	444.019
310_D0	0.36	0.27	0.14	0.18	0.18	0.14	0.22	0.18	0.39	0	0	0	0	0	0	0	0	0	0	0.05	541.927	28.4781	2925.56	0	7070.44	192.536	538.314	0	1715.51	3784.72	0	0	26.1681	0	0	3777.19	840.39	155.33	0	13817.2	2541.73	471.781	122.876	459.263	0	0	27.5722	2738.9	2009.71
311_D0	0.48	0.18	0.21	0.18	0.27	0.14	0.33	0.27	0	0	0	0	0	0	0	0	0	0	0	0.05	281.466	9.39649	50.3957	9.80327	199.033	186.334	246.015	18.0536	21.5459	150.174	47.5296	12.4253	88.6379	8.04364	44.4734	265.46	43.7268	22.2706	8.34512	447.835	243.687	158.048	982.174	101.723	212.421	10.0272	53.3681	37.4033	425.462
312_D0	0.48	0.27	0.21	0.18	0.27	0.21	0.22	0.09	0.13	0	0	0	0	0	0	0	0	0	0	0.05	263.342	2.56203	606.194	7484.27	323.262	205.268	408.333	22.1481	387.741	1480.94	20.4461	267.847	463.813	3.78828	1613.41	1402.58	1150.43	639.618	298.358	1449.39	870.194	1077.19	805.86	33.618	842.562	0.811079	1042.87	471.408	342.645
313_D0	0.36	0.09	0.21	0.27	0.18	0.14	0	0.18	0.52	0	0.1	0	0	0	0	0	0	0	0	0.05	222.502	5.06562	536.499	3596.58	135.552	114.015	2225.54	117.832	0	701.359	26.4389	60.8229	41.323	2.45808	2955.3	26.6282	1225.42	296.39	5.10627	580.118	377.03	1454.2	48.5096	204.175	589.235	5.66355	386.42	17.1649	446.288
314_D0	0.24	0.27	0.21	0.27	0.18	0.14	0.22	0	0.52	0	0	0	0	0	0	0	0	0	0	0.05	372.318	7.21088	1503.24	37.1012	507.776	674.665	1244.74	16.5636	179.01	1246.04	7.99793	406.119	1280.83	8.66049	823.202	1251.7	2581.03	227.952	1355.18	14646.8	11165.1	878.084	43.9446	157.111	1623.27	61.0363	563.082	590.8	18.5881
315_D0	0.6	0.27	0.14	0.09	0.09	0.07	0.33	0.18	0.26	0	0	0	0	0	0	0	0	0	0	0.05	613.762	5.22123	2352.15	3476.03	3904.58	426.43	1320.25	0	2550.99	3957.69	47.7612	194.832	855.444	6.2143	1159.24	1697.97	3280.43	780.054	574.398	14522.9	8229.86	4091.07	441.278	70.2899	4089.51	8.79606	1996.07	9315.73	566.606
316_D0	0.24	0.09	0.21	0.27	0.18	0.14	0.33	0.18	0.39	0	0	0	0	0	0	0	0	0	0	0.05	323.305	426.265	412.921	7.57339	413.858	82.257	439.738	37.1921	184.526	447.493	8.90143	92.7902	106.518	8.4799	332.121	100.858	560.758	414.351	956.292	1251.58	376.065	458.245	44.233	518.466	159.647	81.8336	203.854	2214.13	756.498
318_D0	0.24	0.27	0.14	0.45	0.27	0.14	0.22	0	0.26	0	0	0	0	0	0	0	0	0	0	0	610.023	0	7.08149	2.51709	0	2.27824	54.4969	21.632	5.53213	160.861	0	87.7336	54.1873	2.48875	20.5542	176.545	49.4001	68.6185	2.14269	195.27	59.7674	1.50298	32.7951	416.403	4.34504	0.39609	2.2838	278.506	459.508
319_D0	0.12	0.27	0.14	0.36	0.27	0.14	0.33	0.09	0.26	0	0	0	0	0	0	0	0	0	0	0	196.759	20.7065	94.4975	13.1872	59.8766	373.992	21.6299	32.3806	16.318	64.067	29.6432	5.57144	41.6375	0.537085	31.9067	42.9294	121.563	24.9652	0	172.314	209.012	34.1217	1.9749	108.911	87.1484	94.7652	3.98834	61.9706	105.986
320_D0	0.12	0.36	0.21	0.18	0.18	0.14	0.22	0.18	0.39	0	0	0	0	0	0	0	0	0	0	0	112.787	0	0	6.52016	83.9271	17.7044	38.5	40.0247	31.3948	218.233	5.74763	24.7921	5.61458	4.14259	94.6536	23.1551	29.0827	22.2183	5.55034	58.2607	144.756	27.2528	0	50.397	50.6485	4.10406	11.8317	87.0692	71.8666
321_D0	0.24	0.27	0.14	0.09	0.09	0.14	0.44	0.18	0.39	0	0	0	0	0	0	0	0	0	0	0	207.171	10.805	22.2734	17.813	0	5.39222	17.5889	51.1994	0	28.4129	84.0266	0	0	130.318	0	0	5.31463	0	0	0	0	10.6719	527.285	21.1528	5.142	4.6874	0	11.3651	119.018
322_D0	0.12	0.36	0.21	0.36	0.09	0.14	0.11	0.18	0.39	0	0	0	0	0	0	0	0	0	0	0	348.255	8.10708	152.083	2.75783	331.585	871.153	974.347	0	377.039	618.363	28.4193	400.229	463.086	226.473	620.453	452.969	314.909	388.438	408.487	1267.83	764.388	174.554	112.751	72.69	910.707	1.30192	758.175	129.844	246.979
323_D0	0.24	0.45	0.14	0.27	0.18	0.07	0.22	0	0.39	0	0	0	0	0	0	0	0	0	0	0	291.63	4.34779	690.287	9.17433	3349.18	321.771	1485.22	53.5018	334.392	5959.36	8.08732	155.526	275.457	6.76017	1785.5	274.901	171.87	209.721	365.105	2308.39	1377.85	710.782	309.135	45.3643	296.447	0.360919	1999.85	597.249	26.8604
324_D0	0.12	0.36	0.21	0.27	0.36	0.07	0.22	0.09	0.26	0	0	0	0	0	0	0	0	0	0	0	234.312	0	193.802	25.0269	478.469	56.6302	369.445	0	423.615	1297.19	11.0308	174.463	183.183	5.17484	28929.1	1299.85	897.958	2185.79	117.174	2953	3299.6	747.191	106.818	0	549.096	57.1045	204.366	895.193	34.4815
325_D0	0.24	0.27	0.21	0.09	0.09	0.07	0.55	0.18	0.26	0	0	0	0	0	0	0	0	0	0	0	182.402	3.57509	231.479	14.8383	254.62	492.38	1093.64	18.1913	561.258	60.5913	18.6593	150.241	278.497	7.75885	647.224	751.718	1002.69	537.372	661.292	1037.28	1241.26	213.603	111.266	73.9163	605.367	8.99342	944.909	830.753	94.7825
326_D0	0.12	0.09	0.21	0.18	0.09	0.14	0.33	0.27	0.52	0	0	0	0	0	0	0	0	0	0	0	234.755	0	739.181	8.12914	669.05	1247.14	584.008	59.882	253.35	713.829	57.3278	92.7304	833.011	4.33207	619.56	663.99	598.282	300.096	359.84	1669.04	1249.31	711.111	339.657	152.235	424.839	0.639603	1039.98	382.735	364.005
328_D0	0.24	0.45	0.14	0.36	0.18	0.07	0.11	0.27	0.13	0	0	0	0	0	0	0	0	0	0	0	313.787	7.29378	367.372	27.2799	77.3527	28.1783	356.171	14.3333	242.627	131.849	48.0267	88.7834	100.532	3.1455	317.78	794.66	917.165	117.139	301.458	1736.03	1323.38	443.826	69.9354	182.482	881.899	4.89903	681.461	1134.56	297.575
329_D0	0.6	0.36	0.14	0.18	0.27	0.07	0.11	0.09	0.13	0	0	0	0	0	0	0	0	0	0	0	255.756	3.6094	291.841	7.26137	41.224	115.016	117.911	44.5747	245.451	262.262	0	181.769	71.9077	3.51474	322.83	254.65	168.422	204.139	61.813	537.124	372.568	520.301	107.658	87.0852	740.143	27.4236	569.893	176.619	85.0387
330_D0	0.48	0.18	0.07	0.09	0.09	0.07	0.44	0.27	0.26	0	0	0	0	0	0	0	0	0	0	0	206.135	9.10462	359.153	6884.08	292.058	79.5376	512.235	62.2428	280.229	1375.36	8.93819	113.522	369.624	3.61499	315.86	135.033	748.081	261.059	169.751	842.015	991.332	22.1996	297.623	25.0507	466.37	6.38226	355.725	351.401	190.924
331_D0	0.48	0.09	0.21	0.18	0.18	0.14	0.22	0.18	0.26	0	0	0	0	0	0	0	0	0	0	0	158.19	7.57156	224.842	10.0232	459.68	444.533	1089.98	43.07	149.612	912.464	26.5069	184.209	153.677	4.54068	586.578	173.528	1095.34	594.874	290.1	695.231	429.289	215.459	299.462	45.5643	962.784	0	918.517	591.515	17.2622
333_D0	0.24	0.36	0.14	0.36	0.18	0.14	0.11	0.27	0.13	0	0	0	0	0	0	0	0	0	0	0	177.496	17.1331	13.1027	37.476	393.493	12.6882	32.1905	57.3693	198.506	0	8.23834	41.4584	36.2144	7.86139	89.0343	37.338	4.16856	0	3.97778	233.271	72.0743	5.58038	1196.65	28.8615	21.4967	1.47063	84.7946	767.21	215.677
334_D0	0.36	0.18	0.21	0.18	0.27	0.07	0.22	0.18	0.26	0	0	0	0	0	0	0	0	0	0	0	174.543	5.32571	135.406	14.1337	188.173	230.265	139.093	13.0142	170.053	335.18	6.22953	22.3923	100.408	0	169.914	12.5483	639.879	120.406	168.44	2485.56	906.782	80.1739	20.6372	84.2533	706.499	55.602	609.126	283.108	141.18
336_D0	0.24	0.27	0.14	0.18	0.18	0.14	0.33	0.18	0.26	0	0	0	0	0	0	0	0	0	0	0	346.014	2.74224	220.963	1643.85	852.301	169.895	98.5212	64.0144	199.503	323.054	31.2548	23.7911	470.308	2.67374	327.373	374.04	225.128	103.052	72.7918	2522.11	1048.58	371.115	116.191	203.224	365.03	0.656391	92.724	1054.68	173.849
339_D0	0.12	0.27	0.21	0.18	0.09	0.07	0.44	0.27	0.26	0	0	0	0	0	0	0	0	0	0	0	283.717	1.34111	59.0596	5.49456	40.1677	29.8391	132.48	84.3224	19.6717	189.199	31.483	10.4462	52.0693	3.48065	114.662	226.837	46.5654	40.5675	44.4343	285.54	89.1521	77.1002	2.46857	47.027	85.1498	3.4585	186.949	170.331	211.968
340_D0	0.24	0.18	0.14	0.36	0.27	0.14	0.22	0.09	0.26	0	0	0	0	0	0	0	0	0	0	0	323.452	13.5228	376.448	27.1659	805.812	511.336	77.145	23.2304	407.298	448.241	19.0625	1.71302	127.741	9.85221	1758.48	6964.42	625.464	2708.06	391.173	912.444	483.651	900.633	173.663	134.422	1822.32	21.2679	372.787	190.796	258.835
341_D0	0.48	0.18	0.14	0.36	0.27	0.14	0.11	0.09	0.13	0	0	0	0	0	0	0	0	0	0	0	115.879	462.26	23.058	6.16739	139.654	133.972	0	90.8622	38.0303	309.021	0	39.0847	5.31081	1.40276	268.598	0	16.5055	73.5568	15.7501	388.758	235.285	0	27.7086	151.631	121.261	26.2036	0	41.1792	233.676
342_D0	0.12	0.18	0.14	0.36	0.36	0.07	0.22	0.18	0.26	0	0	0	0	0	0	0	0	0	0	0	282.287	4.78437	158.193	16.9249	158.733	252.762	152.683	107.359	330.007	936.85	39.7856	123.347	355.296	2.8633	250.819	813.931	15.0985	142.583	384.2	1056.83	692.568	188.646	43.0891	68.9541	415.551	73.2411	250.819	322.876	310.917
344_D0	0.36	0.27	0.21	0.18	0.09	0.14	0.33	0.18	0.13	0	0	0	0	0	0	0	0	0	0	0	207.186	10.6015	0	29.4873	107.346	2.66892	31.9212	32.582	1.14502	63.7343	23.3942	50.4549	2.53918	2.3945	187.28	217.291	197.289	3.3494	10.0405	103.436	71.3878	357.426	155.001	193.18	53.7774	32.9449	29.4297	0	28.4388
345_D0	0.36	0.18	0.21	0.18	0.18	0.14	0.33	0.18	0.13	0	0	0	0	0	0	0	0	0	0	0	253.902	58.3648	382.516	355.982	340.862	215.929	200.598	307.215	300.302	263.87	100.707	99.9042	641.196	788.232	909.582	651.25	318.382	420.717	153.434	964.799	447.641	244.015	226.096	106.346	505.986	23.8717	282.794	380.189	176.867
346_D0	0.12	0.27	0.21	0.18	0.18	0.14	0.11	0.27	0.39	0	0	0	0	0	0	0	0	0	0	0	240.497	64.0085	399.682	362.181	338.158	218.422	202.82	310.278	300.665	262.587	110.306	119.928	669.861	817.135	922.999	470.862	232.053	401.366	138.249	994.751	449.68	247.188	217.945	113.1	455.23	26.5241	212.158	356.708	194.601
347_D0	0.36	0.18	0.21	0.27	0.18	0.07	0.22	0.09	0.26	0	0	0	0	0	0	0	0	0	0	0	247.497	69.2168	401.518	376.029	348.804	228.318	213.913	320.664	308.349	266.287	121.794	142.087	705.206	847.611	943.899	483.13	257.374	445.962	153.168	1079.36	491.636	274.033	109.2	122.46	503.423	29.3078	226.31	311.097	192.259
348_D0	0.36	0.18	0.21	0.18	0.27	0.07	0.22	0.09	0.26	0	0	0	0	0	0	0	0	0	0	0	255.603	76.3158	417.951	383.697	353.888	233.392	225.619	332.521	317.234	272.816	135.313	167.044	741.913	880.933	966.444	498.236	214.873	539.315	519.344	530.038	299.406	286.553	218.977	258.203	332.721	247.741	326.021	296.818	280.938
349_D0	0.24	0.18	0.14	0.18	0.27	0.14	0.22	0.18	0.26	0	0	0	0	0	0	0	0	0	0	0	245.558	84.4907	434.284	396.77	364.081	243.927	237.217	342.11	324.355	277.761	150.587	193.64	779.562	914.625	989.667	516.084	213.734	512.906	482.564	488.879	277.7	278.251	221.168	251.125	322.644	237.806	310.488	291.894	274.369
350_D0	0.24	0.45	0.14	0.36	0.18	0.14	0	0.18	0	0	0.1	0	0	0	0	0	0	0	0	0	241.318	93.7295	436.747	411.642	376.54	255.277	249.867	355.211	334.056	285.482	166.341	220.269	818.252	949.323	1015.64	534.833	232.308	486.094	446.981	452.83	262.21	270.361	219.505	241.302	298.582	222.12	283.336	268.183	257.152
351_D0	0.36	0.09	0.21	0.27	0.18	0.07	0.22	0.09	0.26	0	0	0	0	0	0	0	0	0	0	0	232.192	102.641	450.092	409.187	356.912	240.35	243.62	354.898	330.451	279.801	171.085	233.876	840.574	967.503	1021.62	536.301	188.624	493.477	446.053	447.63	260.737	263.713	219.805	235.377	0	224.804	281.367	274.158	257.01
352_D0	0.36	0.09	0.21	0.18	0.18	0.07	0.22	0.18	0.26	0	0	0	0	0	0	0	0	0	0	0	245.116	62.6837	466.568	0	291.529	224.871	229.315	273.351	246.807	197.404	183.305	258.182	852.119	974.446	1014.26	0	207.748	483.848	436.566	432.61	255.166	262.27	218.001	233.627	285.435	226.881	276.01	268.667	251.685
353_D0	0.36	0.36	0.21	0.09	0.27	0.14	0	0.18	0.13	0	0	0	0	0	0	0	0	0	0	0	240.985	69.117	267.254	368.014	289.123	229.439	228.655	258.15	230.075	184.619	197.319	284.272	453.987	546.485	561.151	488.876	229.154	477.577	432.761	425.245	254.842	254.084	212.628	219.488	263.313	219.005	260.307	258.968	237.332
354_D0	0.12	0.45	0.14	0.27	0.18	0.07	0.11	0.27	0.13	0	0	0	0	0	0	0	0	0	0	0	244.741	75.6187	279.031	369.904	272.556	215.985	214.167	258.647	229.643	191.236	0	297.124	463.504	549.361	544.144	472.267	232.695	497.594	449.199	419.608	249.184	249.348	207.409	232.386	265.291	217.544	258.398	255.897	244.327
355_D0	0.12	0.18	0.07	0.09	0.09	0.14	0.44	0.09	0.52	0	0	0	0	0	0	0	0	0	0	0	243.723	77.5358	296.629	353.755	245.321	197.769	211.215	253.381	220.497	185.546	201.345	302.88	465.021	553.571	534.557	466.815	223.174	465.319	413.674	382.614	246.785	250.331	208.278	224.857	255.022	215.78	254.941	260.88	244.987
356_D0	0.12	0.45	0.14	0.27	0.09	0.07	0.11	0.09	0.39	0	0	0	0	0	0	0	0	0	0	0	244.082	79.0388	311.36	363.816	248.239	201.764	212.306	257.482	223.299	191.927	212.435	319.986	482.168	560.228	522.359	456.608	222.187	430.348	371.155	336.208	234.147	248.501	211.697	229.372	246.796	210.385	247.567	243.351	231.845
357_D0	0.12	0.18	0.21	0.45	0.27	0.07	0.11	0.09	0.13	0	0.1	0	0	0	0	0	0	0	0	0	243.702	80.1302	276.371	373.669	254.12	207.735	216.626	259.306	225.116	196.174	223.963	336.732	499.842	574.747	529.257	463.91	218.277	444.601	381.996	345.212	245.209	259.824	223.575	238.927	254.643	216.017	252.817	248.61	238.006
358_D0	0.24	0.18	0.14	0.36	0.18	0.07	0.11	0.18	0.26	0	0	0	0	0	0	0	0	0	0	0	242.38	80.554	293.591	276.394	251.009	208.184	214.298	243.59	209.673	184.947	232.576	350.74	513.702	591.616	0	463.647	218.656	396.502	359.251	323.391	233.884	227.729	204.535	217.234	232.22	217.763	244.21	240.645	228.627
360_D0	0.12	0.18	0.07	0.18	0.09	0.07	0.11	0.27	0.52	0	0.1	0	0	0	0	0	0	0	0	0	242.026	80.1166	298.484	273.687	230.998	194.373	204.978	236.516	202.682	179.57	243.677	367.614	519.165	596.02	511.671	451.754	219.203	405.872	367.133	328.669	241.208	236.809	213.05	226.801	243.879	227.61	253.805	248.646	234.786
362_D0	0.24	0.27	0.14	0.27	0.18	0.14	0.22	0.09	0.13	0	0	0	0	0	0	0	0	0	0	0	242.105	78.604	314.453	277.557	233.907	202.458	210.374	242.014	209.033	190.8	259.503	388.784	541.797	617.614	527.612	467.441	217.746	391.289	349.189	313.647	240.03	240.001	217.902	229.044	242.496	227.719	249.791	245.897	230.528
363_D0	0.12	0.45	0.21	0.45	0.18	0.07	0	0.18	0	0	0	0	0	0	0	0	0	0	0	0	243.207	75.9332	326.715	281.82	235.259	206.586	215.514	243.887	211.274	198.001	275.58	410.381	563.262	639.284	533.528	472.041	220.982	408.57	358.573	318.715	242.373	242.658	0	239.039	255.773	241.205	263.865	257.923	241.365
364_D0	0.12	0.36	0.21	0.18	0.18	0.14	0.11	0.09	0.26	0	0	0	0	0	0	0	0	0	0	0	242.995	77.4053	343.746	252.39	228.238	211.64	220.19	244.896	213.259	205.665	286.548	427.293	0	653.538	538.073	478.093	222.453	398.283	348.455	301.858	237.685	237.268	223.464	240.303	253.053	243.403	262.567	253.116	237.208
365_D0	0.12	0.09	0.14	0.36	0.27	0.07	0.11	0.09	0.39	0	0	0	0	0	0	0	0	0	0	0	243.218	78.3263	339.558	261.735	235.171	218.157	226.886	250.511	220.306	0	295.939	442.669	592.916	673.609	550.961	489.984	221.708	387.38	337.445	287.651	236.292	236.028	225.768	243.308	252.452	246.626	262.726	252.667	238.112
366_D0	0.24	0.27	0.14	0.18	0.18	0.07	0.11	0.18	0.26	0	0	0	0	0	0	0	0	0	0	0	243.049	78.6271	334.836	252.2	0	219.427	229.765	244.33	214.877	220.18	313.863	466.455	591.725	567.273	428.45	350.607	220.487	372.984	323.371	272.518	235.418	235.222	228.951	245.24	251.582	250.394	263.153	252.593	238.477
367_D0	0.24	0.18	0.14	0.27	0.18	0.07	0.11	0.18	0.26	0	0	0	0	0	0	0	0	0	0	0	242.974	78.7484	329.233	255.107	227.012	226.528	238.251	247.989	220.966	230.065	333.979	490.389	611.606	583.581	439.275	363.547	220.189	362.299	0	266.848	233.569	233.105	227.678	242.828	248.683	248.099	258.507	247.596	233.911
368_D0	0.24	0.09	0.21	0.27	0.18	0.07	0.11	0.09	0.26	0	0	0	0	0	0	0	0	0	0	0	242.851	78.7161	322.841	259.353	228.945	229.558	240.026	237.759	213.062	229.375	347.882	508.633	627.143	588.411	438.414	0	219.967	348.247	302.079	262.086	232.146	231.216	226.656	240.892	246.183	246.123	254.424	243.366	230.519
369_D0	0.12	0.18	0.14	0.18	0.18	0.14	0.22	0.09	0.26	0	0	0	0	0	0	0	0	0	0	0	242.756	78.559	315.522	268.116	237.379	239.258	249.499	246.588	223.699	243.743	369.204	533.917	649.291	597.803	439.27	365.437	220.155	340.379	295.753	258.136	231.17	229.891	226.317	239.99	244.9	245.242	248.253	237.256	225.492
370_D0	0.12	0.18	0.14	0.18	0.18	0.14	0.11	0.18	0.26	0	0	0	0	0	0	0	0	0	0	0	242.798	78.3373	307.735	265.57	236.905	239.434	248.16	244.204	226.302	254.082	379.971	537.731	639.403	583.461	426.325	358.401	220.321	332.216	289.453	254.286	230.354	233.363	230.637	243.691	247.952	243.975	245.474	234.77	224.518
371_D0	0.36	0.09	0.14	0.27	0.09	0.07	0.11	0.09	0.26	0	0	0	0	0	0	0	0	0	0	0	242.883	78.1396	299.324	262.891	236.376	239.438	246.719	241.947	229.132	264.369	389.925	540.059	627.875	570.691	416.918	355.471	220.445	324.374	283.529	250.858	229.869	0	230.673	243.052	0	242.811	243.023	232.792	224.216
372_D0	0.36	0.18	0	0	0	0.14	0.33	0.18	0.26	0	0	0	0	0	0	0	0	0	0	0	242.97	78.088	302.137	259.641	235.338	238.911	244.824	239.525	231.965	274.433	398.846	540.722	614.523	556.577	406.44	351.135	220.745	316.534	274.112	244.055	226.159	225.247	227.581	239.408	242.205	242.299	241.528	231.938	225.228
373_D0	0.36	0.18	0.14	0.18	0.18	0.35	0	0	0	0	0	0	0	0	0	0	0	0	0	0	242.944	78.3275	299.976	256.049	233.917	237.876	242.414	236.848	234.691	284.112	0	539.539	599.194	540.948	395.815	345.62	220.719	307.866	267.897	240.891	225.848	224.934	228.032	239.28	241.594	241.75	239.873	230.883	225.994
374_D0	0.12	0.45	0.14	0.36	0.18	0.14	0	0	0	0	0	0	0	0	0	0	0	0	0	0	242.938	78.4299	297.243	251.853	231.931	236.268	239.539	233.991	231.147	287.168	406.797	536.385	581.801	523.706	384.34	340.036	220.526	300.586	262.681	238.261	225.658	224.861	228.762	239.466	241.085	241.154	238.284	230.018	230.357
375_D0	0.36	0.18	0.21	0.27	0.18	0.14	0	0	0	0	0	0	0	0	0	0	0	0	0	0	242.907	78.4414	294.264	246.953	229.296	0	235.986	230.621	233.256	295.626	411.647	531.143	562.205	0	371.645	334.095	220.395	295.201	258.954	236.495	225.58	224.827	229.578	239.87	241.124	241.259	237.746	230.562	233.039
376_D0	0.12	0.45	0.14	0.18	0.36	0.07	0	0	0	0	0	0	0	0	0	0	0	0	0	0	242.891	78.4208	290.324	238.92	223.605	228.347	232.515	227.505	235.668	304.015	415.579	516.77	533.48	477.17	359.215	328.509	220.385	288.939	254.479	234.037	224.835	224.178	229.869	239.833	240.789	241.058	236.972	230.97	235.523
377_D0	0.6	0.45	0	0	0	0	0	0	0	0	0.2	0	0	0	0	0	0	0	0	0	242.882	78.3844	286.771	241.563	222.677	227.753	231.7	228.257	240.634	313.067	418.188	508.326	511.193	464.688	354.459	330.725	220.406	284.083	251.249	232.84	225.387	225.005	231.116	240.571	241.023	241.265	0	228.212	234.802
378_D0	0.24	0.27	0.21	0.09	0.18	0.14	0	0	0	0	0.1	0	0	0	0	0	0	0	0	0	242.885	78.3476	285.546	238.615	221.691	227.321	231.453	229.91	246.087	321.755	425.796	511.348	507.689	457.921	348.798	325.264	220.455	278.625	247.509	231.193	225.453	225.273	231.782	236.989	236.907	237.194	228.703	228.946	237.656
379_D0	0.12	0.09	0.21	0.27	0.09	0.07	0.11	0.09	0.13	0	0	0	0	0	0	0	0	0	0	0	242.9	78.3241	284.134	236.027	221.354	227.319	231.529	231.702	254.765	333.43	436.163	513.878	504.013	451.348	343.426	319.534	220.489	273.76	244.174	229.664	225.336	225.297	232.184	236.844	0	236.859	228.56	230.469	241.486
380_D0	0.6	0.45	0	0	0	0	0	0	0	0	0.1	0	0	0	0	0	0	0	0	0	242.911	78.3226	0	234.328	221.746	227.746	232.028	234.133	261.083	342.425	443.508	516.117	500.159	444.672	338.258	314.359	220.507	268.208	240.458	0	228.392	224.623	231.713	232.194	231.328	235.812	227.835	235.138	248.508
382_D0	0.12	0.45	0.14	0.27	0.09	0.07	0	0	0	0	0	0	0	0	0	0	0	0	0	0	242.914	78.3429	271.015	232.358	222.037	0	232.545	236.632	267.437	351.178	450.254	517.61	495.891	437.976	333.288	309.722	220.514	259.627	233.711	226.432	228.051	224.088	231.258	231.066	230.046	235.047	227.701	237.017	252.598
383_D0	0.12	0.27	0.14	0.18	0.09	0.07	0.11	0	0.13	0	0	0	0	0	0	0	0	0	0	0	242.908	78.3712	268.286	226.583	218.645	224.835	233.084	239.278	0	359.696	456.363	518.219	490.79	430.599	328.016	304.617	220.488	254.924	230.818	225.246	227.631	223.446	230.621	229.797	228.723	234.3	0	239.162	256.878
384_D0	0.24	0.09	0.14	0.27	0.18	0.14	0	0	0	0	0	0	0	0	0	0	0	0	0	0	242.904	78.3761	265.156	225.591	0	225.307	230.126	238.684	276.717	368.272	461.944	517.97	492.973	430.719	330.604	0	220.463	278.217	247.115	206.019	226.258	224.622	230.765	236.292	210.114	238.217	180.644	232.277	241.205
385_D0	0.24	0.45	0	0	0	0	0	0	0	0	0	0	0	0	0	0	0	0	0	0	242.9	78.3701	262.324	221.831	216.041	226.189	231.662	242.697	284.004	376.716	467.132	517.346	487.328	418.627	321.035	291.33	220.456	275.732	245.385	202.436	226.325	224.595	230.987	235.939	206.673	237.89	174.24	232.528	242.411
[truncated: 224 more columns]
