# Supplementary material for: A Machine Learning Model for the Prediction of COVID-19 Severity Using RNA-Seq, Clinical, and Co-Morbidity Data
Source: Diagnostics (Basel). 2024 Jun 18;14(12):1284. doi: 10.3390/diagnostics14121284 (PMC11202902; doi:10.3390/diagnostics14121284)
Supplement: Supplementary file 1 [file diagnostics-14-01284-s001.zip › Table S8.xlsx]

## Sheet: Table-S8
List of 25% gene features exhibiting the highest SHAP scores
Sl No	Genes
1	COX14
2	LAMB2
3	DOLK
4	SDCBP2
5	RHBDL1
6	B4GALNT3
7	IER3-AS1
8	CHKB-DT
9	MMP19
10	TMEM92
11	ZNF500
12	MYH3
13	NTRK3
14	LRRC75B
15	DHFR2
16	RPL13P5
17	TSPAN5
18	ZNF613
19	TBXA2R
20	AIM2
21	MUC1
22	RP1L1
23	MRPL50
24	PTGR1
25	DOCK9
26	LINC00937
27	SCIN
28	MTND4P14
29	NOL3
30	DGKQ
31	CDCA2
32	CXCL6
33	CLIC5
34	ZSWIM8-AS1
35	DRC7
36	GADD45G
37	C17orf100
38	SPDYE2B
39	EPS8L2
40	SNCA
41	RPUSD2
42	FADD
43	BSND
44	NECAB3
45	PIGP
46	TRAPPC2B
47	SNED1
48	NIPSNAP3B
49	CHST7
50	ACTR3B
51	VAV2
52	IGLV2-11
53	CXCL2
54	TBP
55	DBNDD1
56	FANCF
57	EEF1AKMT2
58	EXOSC2
59	GTF2IP4
60	GPR35
61	MOB3B
62	NELFB
63	IFI27
64	LOXL3
65	HASPIN
66	HILPDA
67	CNKSR2
68	ZNF624
69	TVP23C
70	NCAPH
71	NBR2
72	DHX33
73	PMS2
74	ELOA-AS1
75	FAM161B
76	CCDC144A
77	EIF4ENIF1
78	RAB13
79	ZBTB8A
80	OR52P2P
81	NT5DC2
82	ZNF23
83	FAIM
84	DUSP14
85	CORIN
86	ZNHIT2
87	ITGAD
88	AGPS
89	EFCAB5
90	DAGLA
91	LINC00639
92	CTSZ
93	MIB2
94	HDX
95	TMEM177
96	PDZD3
97	SEC63P1
98	ZNF284
99	TLR9
100	ZNF649
101	RRP36
102	BMP1
103	NOTCH4
104	SLC9A7
105	TNPO1P1
106	MEF2C-AS1
107	TMEM97
108	PI16
109	TNF
110	CCDC80
111	TPRKBP2
112	ABCC1
113	NCR1
114	PEX14
115	LYG1
116	ITGA1
117	ABHD17A
118	CDCA8
119	PDE10A
120	MED7
121	SCAI
122	PPP1R14B
123	GNMT
124	SH3D19
125	PHKG1
126	CAPNS2
127	ZDHHC14
128	TWSG1
129	NDUFV2-AS1
130	GALNT6
131	LACC1
132	LINC00968
133	RNLS
134	ZNF668
135	NMNAT3
136	TMEM141
137	PIPOX
138	SENP8
139	DUS2
140	PKP2
141	DPM1
142	QSER1
143	C2orf88
144	EXTL2
145	XXYLT1
146	ZNF528-AS1
147	ASGR2
148	PPP1R9A
149	ACCS
150	TTC26
151	KCNG4
152	CHST13
153	STXBP1
154	LIPT1
155	NPR3
156	SLC16A4
157	PAX8
158	PIWIL4
159	BTBD11
160	IGLV1-44
161	C3orf70
162	RASAL2
163	APOBEC3D
164	EEF2K
165	LAG3
166	C17orf58
167	EFCAB11
168	GALNT4
169	IGLV1-47
170	ZNF416
171	KRT8P12
172	SLC35G2
173	XIST
174	TGM2
175	RAB12
176	BAG3
177	ABCA6
178	GOLGA2P5
179	CENPL
180	ZNF48
181	NBPF25P
182	ZNF546
183	RAB39A
184	SERPINF1
185	ZNF227
186	SLC16A5
187	OR52T1P
188	RPS15AP30
189	XRCC3
190	PRPF19
191	CD2AP
192	UBE2E2
193	HPS6
194	SKP2
195	PNPLA7
196	AHCYL2
197	BIK
198	AVEN
199	TTC7A
200	MLLT11
201	NICN1
202	TTC21B
203	CILP
204	ACSF3
205	DERL3
206	DHRS1
207	RENBP
208	ZNF419
209	TYRO3
210	WDR75
211	RHOBTB2
212	SRP54
213	RAB2B
214	SPATA33
215	SPAG5
216	AIFM1
217	CCDC59
218	JMJD7
219	ZNF670
220	PYGO2
221	CC2D2B
222	ALMS1
223	SLIT1
224	ASNSD1
225	MAPK9
226	ELMO3
227	NQO1
228	ABCC2
229	RGPD2
230	GCNT4
231	DUSP5
232	FBXL14
233	CHKB
234	WDR90
235	FAH
236	ZNF343
237	TMEM203
238	FCHSD2
239	WDR48
240	TMEM62
241	PLA2G4C
242	LRRC46
243	RXYLT1
244	DYNC2LI1
245	GPR157
246	CDK11B
247	LCMT2
248	FHL2
249	EGFL7
250	P3H4
251	LRP3
252	DOCK7
253	TGM4
254	ABCD1
255	SLC25A5-AS1
256	UFSP2
257	PMM2
258	PIK3C2B
259	LINC00671
260	ZNF782
261	FBXO40
262	MED19
263	SP4
264	TTC34
265	CLDN19
266	ZNF768
267	MTMR9
268	CAPN3
269	ABCC6
270	GAS2L1
271	NR1D1
272	TDRD6
273	PTPA
274	CCL3L1
275	ANKRD37
276	SUV39H2
277	DOLPP1
278	GUSBP3
279	PRR29
280	DDX60
281	PLCL1
282	CELF3
283	RNASE3
284	USP12
285	SAV1
286	LARP1B
287	CETP
288	SLC1A3
289	HTT
290	GOLGA6L4
291	IRAK2
292	KANSL1L
293	HSD17B8
294	RPL26L1
295	AK4
296	EGLN3
297	C5orf15
298	RPL10P12
299	ZNF287
300	ITPR3
301	RBFOX3
302	TMIGD3
303	IQCH-AS1
304	CTNNBIP1
305	LMBR1
306	CENPQ
307	WDR35
308	LINC00402
309	HSD3B7
310	KDM7A-DT
311	CCR4
312	TBC1D12
313	DNAJC18
314	SMPDL3A
315	OR10H5
316	RLIMP1
317	KCNMB1
318	NETO2
319	COL9A3
320	FBXL19-AS1
321	PPP1R3F
322	PAFAH2
323	S100Z
324	RAD51
325	IGHV1-46
326	MIR4453HG
327	TWNK
328	JMJD8
329	RAB19
330	UNC13B
331	NDUFA7
332	CDK2
333	COL17A1
334	C2orf74
335	ZNF202
336	GK3P
337	MTFMT
338	PRKCZ-AS1
339	GAR1
340	SLC37A4
341	FBXL8
342	GRM6
343	COL8A2
344	CDYL2
345	PPP1R13B
346	ANKRD35
347	BCAS1
348	KLHL14
349	FNDC10
350	POU5F1P4
351	IGKV2-30
352	RNF217
353	TRIM17
354	WASF1
355	ZNF717
356	MAP3K9
357	SLC2A8
358	UNK
359	CLCN4
360	NOC4L
361	TRAF3IP1
362	ADNP2
363	TAOK2
364	AP3B2
365	C1QTNF6
366	ENPP5
367	GDPD3
368	TGIF1
369	TTC22
370	DPYD-AS2
371	MEG3
372	C5orf22
373	C12orf29
374	ZNF628
375	PDK4
376	LINC00862
377	B3GAT1
378	FAM131B
379	LYPD3
380	DVL1
381	CDCP1
382	EHD3
383	SEPHS1
384	ACSM3
385	CETN3
386	PCBP3
387	SLX1B
388	ACBD4
389	NELL2
390	RMND1
391	ABHD1
392	MFGE8
393	BOLA2
394	B3GNT4
395	VENTX
396	AGTPBP1
397	OLA1
398	ACADM
399	DNAAF5
400	RPIA
401	ZBTB6
402	DONSON
403	RECQL4
404	LAMP5
405	RPS4XP16
406	TTC33
407	CDC42BPG
408	ULK2
409	ZNF568
410	ECM1
411	ZNF684
412	MED18
413	DDX18P1
414	ZNF529-AS1
415	ATP11A-AS1
416	KLHL29
417	AHSA2P
418	SOCS6
419	JPH4
420	PLEKHG1
421	ARHGAP19-SLIT1
422	ESR1
423	FZD5
424	PDSS1
425	FCRL1
426	B3GALT4
427	SMCR5
428	PTGIR
429	CAB39L
430	PGM1
431	RAB27B
432	TIMELESS
433	ADORA2A-AS1
434	NKIRAS1
435	GUCY1A1
436	MUC19
437	GIPC1
438	NFE2L3
439	CCDC85B
440	FBLN5
441	INE1
442	SLC41A1
443	FAM171B
444	IGLL5
445	BPNT1
446	SENCR
447	PIH1D1
448	IGHV3-21
449	FAM72A
450	VIL1
451	HOXA1
452	KRT8
453	LINC01963
454	HSD17B12
455	ABCG1
456	AGPAT2
457	ACOX3
458	NRBP2
459	SDAD1
460	VMAC
461	MYO7A
462	STIL
463	PRSS36
464	NRG4
465	LINC00211
466	SCUBE3
467	RPL7P18
468	SLC22A1
469	INVS
470	KIAA1614
471	SMN2
472	WDR83
473	PDE2A
474	SMPDL3B
475	GPR61
476	PHYHD1
477	IGHV3-48
478	SLC2A9
479	DNMBP
480	CHAC2
481	NPTN-IT1
482	C1orf54
483	ZNF763
484	TSSK6
485	BCL7A
486	CDC14B
487	AP1S3
488	RBM44
489	IGHG4
490	SIGLEC14
491	SKA3
492	ZNF2
493	ARHGEF17
494	TMTC2
495	RCC1
496	KCNK7
497	OR10AA1P
498	EXPH5
499	OXSM
500	ICAM4
501	GPC1
502	AIFM2
503	CCDC71
504	TKTL1
505	SNAPC1
506	RPL13AP6
507	FAM50B
508	KHDC1
509	C14orf28
510	RNASE4
511	KDELR3
512	METTL6
513	NRP2
514	SMIM4
515	FCER2
516	FOXM1
517	EDARADD
518	SLC27A4
519	NUF2
520	TGM1
521	ADARB1
522	HECTD4
523	MINDY4
524	DDX11
525	CCDC40
526	TMEM81
527	CCS
528	ACADVL
529	SLC4A8
530	LIX1L-AS1
531	ASPM
532	MCM3AP-AS1
533	SAP30
534	CSRP2
535	TFAP2E
536	ITGA9
537	ZNF232
538	HSD17B7P2
539	IKZF4
540	GSTM2
541	NUTM2B
542	SPSB1
543	SELENOK
544	ZNF844
545	LAMB1
546	ZNF597
547	ZBTB3
548	NEB
549	LRRC23
550	FADS2
551	ACER3
552	PPM1L
553	EIF5A2
554	MUC20
555	PI4KAP1
556	PSPH
557	ATP2C2-AS1
558	CD4
559	MSH5-SAPCD1
560	KCNJ14
561	TTC5
562	CCSAP
563	SLC46A1
564	FDXR
565	FLYWCH1
566	SPDYE17
567	RAB11FIP5
568	NBPF20
569	TRMT44
570	MIS18A
571	LINC01547
572	LDLRAD3
573	PLXNB1
574	ZNF175
575	RNF111
576	STAG3L4
577	LINC01359
578	MCM8
579	GCNT1
580	PRG4
581	TP53RK
582	CRIM1
583	PHETA2
584	LAGE3
585	N4BP3
586	FBXW8
587	IGKV1D-39
588	TIPIN
589	OSGEPL1
590	OMG
591	POFUT1
592	MAP3K14
593	HSF4
594	SERPINB10
595	MED26
596	GOLGA8O
597	EFNA5
598	AMBRA1
599	IGLV2-14
600	C1orf116
601	LINC02033
602	DNAJC11
603	GPR55
604	LMBRD2
605	LINC01347
606	GSKIP
607	XPO4
608	HPN
609	UNG
610	LINC00320
611	PLXNB2
612	SULT1A4
613	NAGLU
614	RGL1
615	RMDN2
616	SLC16A10
617	KCNAB1
618	ACP2
619	FRG1
620	ZNF25
621	PCDH12
622	CERS6
623	SFXN2
624	SIRPD
625	GAS8
626	CEP44
627	PBLD
628	METTL18
629	SMAD1
630	SGSM1
631	SPRYD3
632	MARK4
633	GCNT7
634	SPIB
635	PDIK1L
636	ZSWIM3
637	ZNF571
638	ECI1
639	WDR5B
640	PCYOX1
641	TMCO6
642	EP400P1
643	CLP1
644	NOP14
645	LINC00989
646	AKIP1
647	MED31
648	FIRRE
649	LZTS1
650	KRT10
651	FRMD8
652	WDR19
653	ZNF542P
654	SULT1A2
655	SLC1A7
656	DDIAS
657	DUXAP8
658	DRAXIN
659	MRM1
660	EPM2A
661	RNF227
662	RPP25
663	DMRTC2
664	CERCAM
665	PPARD
666	ACAD9
667	ZNF165
668	PPBP
669	LACTB2
670	XAB2
671	ADPGK
672	QPRT
673	MCRIP2
674	DPY19L1
675	IQGAP3
676	LNX2
677	GRPEL2
678	RABEP2
679	RASSF1-AS1
680	DRC3
681	TSHZ3
682	ENTR1
683	KCTD11
684	SETMAR
685	KIR3DX1
686	MARCO
687	SURF2
688	APBA1
689	GPR141
690	CSTA
691	WFIKKN1
692	ZSCAN9
693	IGKV1-33
694	KIF21A
695	MIR9-3HG
696	MICA
697	CASTOR3
698	SCYL3
699	IGHV3-30
700	ZNF571-AS1
701	KRT8P33
702	MUS81
703	B4GALT2
704	VEGFB
705	PUS10
706	LCLAT1
707	ZMYND10
708	ANAPC10
709	PPP2R2B
710	MSH5
711	NCBP1
712	YKT6
713	ADAP2
714	CARM1
715	SLAIN1
716	ATF1
717	ALKBH3
718	IARS2
719	SMPD2
720	SVIL-AS1
721	PIF1
722	LINC02432
723	LSR
724	BLOC1S4
725	ZFP69B
726	FCF1
727	METTL8
728	ADCY4
729	CHCHD4
730	CEP72
731	CD22
732	MTAP
733	SCN2B
734	SPC24
735	AGPAT4
736	SERPINH1
737	LINC01973
738	SLC19A2
739	DENND6A
740	FAM71F2
741	ZNF304
742	AANAT
743	IGHG3
744	RPL5P34
745	MYOF
746	INPP1
747	AFDN
748	WDHD1
749	ABCC5
750	SLC37A2
751	METTL2B
752	ACOXL-AS1
753	IGHV4-34
754	DNA2
755	LPP-AS2
756	RPPH1
757	GOLIM4
758	SLC39A1
759	LINC01006
760	MTREX
761	L3MBTL4
762	USP50
763	RING1
764	CTDSPL
765	GPRASP1
766	CNTNAP3
767	PLLP
768	MCAT
769	GNRH1
770	PRIMPOL
771	SRD5A1
772	XKR6
773	PRPF39
774	TONSL
775	PGAM4
776	TAB1
777	KCNQ5
778	TRIM62
779	DUBR
780	SCN8A
781	CXCR3
782	CEP295NL
783	C5
784	ZFP82
785	MCOLN2
786	FKBP2
787	ZDHHC11
788	AAMDC
789	NUDT17
790	CEBPB-AS1
791	CPAMD8
792	NIF3L1
793	MTFR1
794	NEO1
795	ZNF197
796	CEBPE
797	LINC01948
798	ACTG1
799	CRLS1
800	METRN
801	SLC2A13
802	OSBPL6
803	ECT2
804	MDGA1
805	PIK3R4
806	SLC9A5
807	PAPSS1
808	AFF1
809	OVCH1-AS1
810	SRGAP3
811	CD19
812	ZNF598
813	GNGT2
814	ALAS2
815	HLCS
816	SHROOM4
817	ZNF347
818	MTCL1
819	GRAMD1C
820	ZNF124
821	TRIM2
822	GPN1
823	ACAA1
824	ZNF138
825	RAB11B
826	SLC24A3
827	NRIP3
828	ZCWPW2
829	BCL7B
830	APC2
831	PLIN4
832	ICA1
833	ZNF696
834	ZNF786
835	COQ10A
836	ZNF174
837	ADGRG5
838	CASK
839	GLUD1
840	SPATA41
841	KCNK6
842	LRMDA
843	USP37
844	ZNF621
845	STUB1
846	SPATA21
847	AGAP3
848	SLC14A1
849	SPDYE2
850	XCR1
851	ABALON
852	ELOVL3
853	LINC00926
854	NT5DC4
855	TCL1A
856	FANCB
857	ZNF442
858	ZNF225
859	CDC6
860	SLC39A8
861	TCEAL3
862	SLC2A14
863	GRIP1
864	ZNF219
865	CEMP1
866	ELOVL1
867	UBE2O
868	INHBB
869	BAIAP2L1
870	CTU2
871	ZNF296
872	RPS2P5
873	CORO2A
874	DNAJC27
875	FARSA
876	CKAP2L
877	ADAT3
878	RBBP8
879	INPP5F
880	SH3BGRL2
881	ELAC2
882	C4B
883	MGAT4B
884	ZDHHC5
885	SEC24B-AS1
886	MERTK
887	DLEU7
888	LHFPL4
889	PRC1
890	FAM114A1
891	KRBA2
892	ALDH7A1
893	SHE
894	GPR83
895	C18orf54
896	SORBS1
897	RGPD8
898	SLC25A15
899	TBX19
900	SNX9
901	SP2-AS1
902	PLAG1
903	ALDH1A2
904	SMARCA5-AS1
905	TMEM150B
906	TCAP
907	TRMT12
908	GFAP
909	ZBTB24
910	INTS2
911	TLCD2
912	C22orf46
913	CRYBG2
914	ZNF772
915	FTH1P2
916	IRAK1BP1
917	TMEM53
918	ADCY2
919	ADNP-AS1
920	NEK11
921	PDPR
922	ATL1
923	TJAP1
924	C1orf216
925	PLEKHA8
926	NSUN6
927	BHLHE40-AS1
928	RFC4
929	P2RX7
930	DHX32
931	WNT4
932	OR7C1
933	CDC7
934	DNAJC27-AS1
935	ANKRD34A
936	ACVRL1
937	EHMT2
938	TRAPPC11
939	CYP46A1
940	LZTS3
941	GPAT2
942	ZBTB11-AS1
943	SCCPDH
944	CHML
945	ANKRD42
946	SLC29A1
947	SCRG1
948	ZNF517
949	LINC02384
950	BTBD3
951	TXNDC16
952	LARGE1
953	IL2RA
954	PET117
955	RWDD4
956	TBC1D9
957	KLHL25
958	ABHD12B
959	SERAC1
960	GLB1L
961	STAR
962	AFG1L
963	PTENP1
964	SLC3A1
965	NUS1
966	NAGS
967	HAUS1
968	ADSL
969	NSG1
970	TTC8
971	SIRT3
972	IFT43
973	CCDC134
974	ASS1P1
975	MSANTD3
976	SBF2-AS1
977	ARHGEF39
978	KRT8P3
979	PRTN3
980	YBEY
981	IGKV1-12
982	MOGS
983	ICMT
984	LTV1
985	PYCR1
986	NDFIP2
987	LINC00863
988	KALRN
989	IGLV1-51
990	EIF2B3
991	PTOV1-AS1
992	NR1H3
993	BCORL1
994	SLC6A12
995	ESS2
996	SLC6A10P
997	CLIC2
998	PINK1-AS
999	LINC02055
1000	UBE2T
1001	TMEM176B
1002	ACAT1
1003	PSD3
1004	INTS13
1005	IQCC
1006	TSGA10
1007	ECHDC3
1008	PTMS
1009	NTRK2
1010	PPP1R26
1011	TPM2
1012	ENKUR
1013	MCEE
1014	FMNL2
1015	NDUFAF4
1016	JMJD1C-AS1
1017	CACNB2
1018	DENND6B
1019	HSPA2
1020	ZKSCAN7
1021	SORBS3
1022	PHF8
1023	GPBAR1
1024	ANKRD34B
1025	SEC14L1P1
1026	SLC29A2
1027	ARHGEF26
1028	NDUFA6-DT
1029	AIFM3
1030	LINC00659
1031	PFDN6
1032	COA7
1033	CSTF2
1034	TRIM7
1035	MORN1
1036	HDAC11
1037	GRAMD4
1038	ACADS
1039	ACSS2
1040	CATIP
1041	BAG2
1042	MIR762HG
1043	PCCA
1044	CDCA3
1045	TCAF1
1046	DTX3
1047	UMAD1
1048	TOX2
1049	TMEM220
1050	IKZF2
1051	FGD5
1052	BUB1B
1053	LINC02175
1054	BDH2
1055	LINC02009
1056	CENPH
1057	PGP
1058	PUM3
1059	DGKH
1060	WDR54
1061	ZNF234
1062	CDK5RAP1
1063	SEC22A
1064	PRMT5-AS1
1065	ANKRD6
1066	DLEC1
1067	FAT2
1068	ITGB3
1069	FZD3
1070	PPP5C
1071	ANKMY2
1072	KLF16
1073	PROCA1
1074	ATAD3A
1075	DNAJC30
1076	GSTM3
1077	MRPL1
1078	TBX21
1079	LIPE-AS1
1080	PALLD
1081	RBM45
1082	ZDHHC8
1083	SLC38A7
1084	ZMYM1
1085	PRPF4
1086	KRT8P46
1087	ACTR5
1088	MDP1
1089	ITGA2B
1090	SLC20A2
1091	ZFP92
1092	WFDC1
1093	VAC14-AS1
1094	KLHL42
1095	SERINC2
1096	ZNF736
1097	TRIM9
1098	HYLS1
1099	OCLN
1100	LINC01146
1101	TAGLN
1102	TNFSF15
1103	SNHG9
1104	AIG1
1105	KIAA1671
1106	ZBTB39
1107	SOX13
1108	KCNN4
1109	ADORA2B
1110	RAD9A
1111	CCDC149
1112	TTLL5
1113	MS4A1
1114	FBXO5
1115	DYRK4
1116	DAAM2
1117	KCTD6
1118	KIFC1
1119	METTL16
1120	RRP1B
1121	SLC7A11
1122	KBTBD6
1123	ST8SIA5
1124	ZNRF1
1125	CCDC157
1126	IGKV1-39
1127	BGLAP
1128	RNFT2
1129	CABLES2
1130	BNIPL
1131	SHROOM1
1132	IGLV2-23
1133	EBPL
1134	MRPL46
1135	ADPGK-AS1
1136	WDFY3-AS2
1137	FAM149B1
1138	NOL11
1139	BEND7
1140	CLN6
1141	IKZF5
1142	ZNF16
1143	ANKRD23
1144	SYT12
1145	ATG9B
1146	SASH1
1147	LINC01588
1148	METTL7B
1149	IFT22
1150	FAM95B1
1151	EIF3B
1152	GOLM1
1153	GPATCH1
1154	WDR18
1155	CACNB4
1156	ARMCX5
1157	ACOT11
1158	RGPD1
1159	GATA3
1160	ZNF829
1161	MTCO1P12
1162	ZNF813
1163	CDK4
1164	CHAC1
1165	PART1
1166	CHIC1
1167	RPF2
1168	MCM3
1169	STAB1
1170	RHOU
1171	SUMF1
1172	LINC00960
1173	MTCYBP23
1174	TPTEP1
1175	MYEF2
1176	DHRS4L2
1177	RIOK1
1178	ZNF678
1179	RTN2
1180	IQCG
1181	PIGK
1182	GLDC
1183	SUMO4
1184	LINC00906
1185	RPL9P33
1186	DDX19B
1187	SYNPO2
1188	IGHV3-33
1189	ANGPT2
1190	TREML3P
1191	KIAA0895L
1192	SGO1
1193	PSRC1
1194	HPGD
1195	IDE
1196	CDRT4
1197	AGER
1198	TAPT1-AS1
1199	TUBA8
1200	AHCYL1
1201	GPR137B
1202	C5orf63
1203	RGL3
1204	IGHV3-15
1205	CEP41
1206	GATD1
1207	ZNF718
1208	NDRG2
1209	ZNF555
1210	NT5C3AP1
1211	FAM234B
1212	PPP1R37
1213	RBBP4P2
1214	PIGX
1215	HNRNPA3P15
1216	ZNF787
1217	PLEKHF1
1218	ACOT8
1219	ZNF584
1220	NUTM2D
1221	HACE1
1222	RN7SL834P
1223	DDX25
1224	C2
1225	LTBP4
1226	GRM2
1227	IDO1
1228	POLR1B
1229	KIR3DL2
1230	GPR89A
1231	CDH26
1232	PPP2R3A
1233	SH3RF3
1234	CLCN6
1235	GNA12
1236	MUC5B
1237	PDE9A
1238	POU5F1P3
1239	ABHD16A
1240	HHIPL1
1241	FEN1
1242	KRIT1
1243	IGIP
1244	ZNF530
1245	TMEM45B
1246	SLC25A51
1247	TMEM9B-AS1
1248	ADAM17
1249	TMC4
1250	TOE1
1251	LINC00612
1252	ACTR10
1253	DPM3
1254	DUX4L26
1255	ZXDB
1256	KIR2DS4
1257	ZNF461
1258	PRMT6
1259	MSH2
1260	HRNR
1261	OTUD7A
1262	VSTM4
1263	INTS7
1264	ZSCAN12
1265	NEXN
1266	LINC00943
1267	DPEP3
1268	NAF1
1269	ADAT1
1270	IQSEC2
1271	TMEM169
1272	PKDREJ
1273	MOSMO
1274	NEK8
1275	SLC35E4
1276	TRIM6
1277	ST6GALNAC2
1278	NIFK
1279	LEAP2
1280	STON1
1281	PIGU
1282	SCRN1
1283	ZNF888
1284	GPN3
1285	NOMO3
1286	DOK4
1287	PTGDS
1288	SPINT1
1289	CDT1
1290	ERCC2
1291	SRSF12
1292	PI3
1293	ESF1
1294	GNG11
1295	MYOM1
1296	MISP3
1297	CPOX
1298	TMEM64
1299	RPA4
1300	SF3B4
1301	IGHV3-74
1302	KIR2DL3
1303	INAFM1
1304	ARHGEF5
1305	RIMBP3
1306	ZNF675
1307	SPDYE5
1308	CLDN5
1309	PALB2
1310	USP45
1311	C4orf48
1312	RN7SL600P
1313	NHLH1
1314	RPS6KA4
1315	FUOM
1316	ESRP2
1317	C1orf21
1318	TIGD3
1319	HMGB1P5
1320	LAMB3
1321	ADK
1322	NOMO1
1323	C7orf31
1324	FAM209B
